# Supplementary material for: Tumor-associated antigen prediction using a single-sample gene expression state inference algorithm
Source: Cell Rep Methods. 2024 Nov 18;4(11):100906. doi: 10.1016/j.crmeth.2024.100906 (PMC11705763; doi:10.1016/j.crmeth.2024.100906)
Supplement: Table S1. Classification of activated and inactivated genes by chromatin epigenetic marks in liver, lung, ovary, and pancreas from the Roadmap Epigenomics Project, related to Figure 2 and STAR Methods [file mmc2.xlsx]

## Sheet: Liver
GeneName	InActivate	Activate
ENSG00000116748	1	0
ENSG00000081248	1	0
ENSG00000160654	1	0
ENSG00000184908	1	0
ENSG00000137869	1	0
ENSG00000149534	1	0
ENSG00000196565	1	0
ENSG00000089225	1	0
ENSG00000203859	1	0
ENSG00000111262	1	0
ENSG00000282076	1	0
ENSG00000053918	1	0
ENSG00000102683	1	0
ENSG00000092054	1	0
ENSG00000277361	1	0
ENSG00000104044	1	0
ENSG00000007372	1	0
ENSG00000081277	1	0
ENSG00000152266	1	0
ENSG00000140522	1	0
ENSG00000116745	1	0
ENSG00000074803	1	0
ENSG00000118194	1	0
ENSG00000077498	1	0
ENSG00000121351	1	0
ENSG00000134460	1	0
ENSG00000172867	1	0
ENSG00000186081	1	0
ENSG00000203782	1	0
ENSG00000111245	1	0
ENSG00000125255	1	0
ENSG00000110244	1	0
ENSG00000167580	1	0
ENSG00000173369	1	0
ENSG00000131808	1	0
ENSG00000244734	1	0
ENSG00000223609	1	0
ENSG00000175097	1	0
ENSG00000134200	1	0
ENSG00000213934	1	0
ENSG00000150337	1	0
ENSG00000162747	1	0
ENSG00000111537	1	0
ENSG00000089250	1	0
ENSG00000168398	1	0
ENSG00000117560	1	0
ENSG00000243480	1	0
ENSG00000018625	1	0
ENSG00000288359	1	0
ENSG00000186009	1	0
ENSG00000100739	1	0
ENSG00000198216	1	0
ENSG00000167286	1	0
ENSG00000168539	1	0
ENSG00000133019	1	0
ENSG00000180720	1	0
ENSG00000080644	1	0
ENSG00000117971	1	0
ENSG00000119535	1	0
ENSG00000142973	1	0
ENSG00000288362	1	0
ENSG00000140459	1	0
ENSG00000211448	1	0
ENSG00000149295	1	0
ENSG00000110195	1	0
ENSG00000165457	1	0
ENSG00000110203	1	0
ENSG00000186297	1	0
ENSG00000166206	1	0
ENSG00000187730	1	0
ENSG00000136750	1	0
ENSG00000152578	1	0
ENSG00000163873	1	0
ENSG00000134201	1	0
ENSG00000152402	1	0
ENSG00000203857	1	0
ENSG00000179546	1	0
ENSG00000166736	1	0
ENSG00000120457	1	0
ENSG00000111341	1	0
ENSG00000116329	1	0
ENSG00000082175	1	0
ENSG00000127472	1	0
ENSG00000175535	1	0
ENSG00000048540	1	0
ENSG00000185933	1	0
ENSG00000278247	1	0
ENSG00000275009	1	0
ENSG00000288214	1	0
ENSG00000273976	1	0
ENSG00000277291	1	0
ENSG00000185940	1	0
ENSG00000186007	1	0
ENSG00000188655	1	0
ENSG00000170967	1	0
ENSG00000188649	1	0
ENSG00000132681	1	0
ENSG00000259571	1	0
ENSG00000183310	1	0
ENSG00000187701	1	0
ENSG00000177151	1	0
ENSG00000123243	1	0
ENSG00000221977	1	0
ENSG00000181001	1	0
ENSG00000177476	1	0
ENSG00000177489	1	0
ENSG00000205495	1	0
ENSG00000180934	1	0
ENSG00000177174	1	0
ENSG00000181939	1	0
ENSG00000181785	1	0
ENSG00000181009	1	0
ENSG00000162624	1	0
ENSG00000186119	1	0
ENSG00000236981	1	0
ENSG00000172324	1	0
ENSG00000258817	1	0
ENSG00000238243	1	0
ENSG00000197591	1	0
ENSG00000187612	1	0
ENSG00000279263	1	0
ENSG00000279301	1	0
ENSG00000171014	1	0
ENSG00000196772	1	0
ENSG00000279761	1	0
ENSG00000181803	1	0
ENSG00000149090	1	0
ENSG00000184276	1	0
ENSG00000072694	1	0
ENSG00000197849	1	0
ENSG00000263328	1	0
ENSG00000150261	1	0
ENSG00000196341	1	0
ENSG00000279116	1	0
ENSG00000172464	1	0
ENSG00000184478	1	0
ENSG00000203685	1	0
ENSG00000273953	1	0
ENSG00000281680	1	0
ENSG00000170683	1	0
ENSG00000172154	1	0
ENSG00000255307	1	0
ENSG00000181752	1	0
ENSG00000174982	1	0
ENSG00000155249	1	0
ENSG00000167822	1	0
ENSG00000181927	1	0
ENSG00000172640	1	0
ENSG00000275754	1	0
ENSG00000276821	1	0
ENSG00000196240	1	0
ENSG00000197790	1	0
ENSG00000277495	1	0
ENSG00000256574	1	0
ENSG00000154493	1	0
ENSG00000181036	1	0
ENSG00000278489	1	0
ENSG00000281533	1	0
ENSG00000205867	1	0
ENSG00000196946	1	0
ENSG00000185610	1	0
ENSG00000253831	1	0
ENSG00000197769	1	0
ENSG00000158014	1	0
ENSG00000184599	1	0
ENSG00000280204	1	0
ENSG00000197887	1	0
ENSG00000170790	1	0
ENSG00000276451	1	0
ENSG00000280899	1	0
ENSG00000279000	1	0
ENSG00000254737	1	0
ENSG00000182634	1	0
ENSG00000234560	1	0
ENSG00000196266	1	0
ENSG00000184155	1	0
ENSG00000180475	1	0
ENSG00000198965	1	0
ENSG00000173285	1	0
ENSG00000196248	1	0
ENSG00000186306	1	0
ENSG00000180708	1	0
ENSG00000279111	1	0
ENSG00000198967	1	0
ENSG00000176198	1	0
ENSG00000176219	1	0
ENSG00000279486	1	0
ENSG00000188124	1	0
ENSG00000187080	1	0
ENSG00000177535	1	0
ENSG00000178358	1	0
ENSG00000203663	1	0
ENSG00000198128	1	0
ENSG00000198601	1	0
ENSG00000228198	1	0
ENSG00000162727	1	0
ENSG00000177186	1	0
ENSG00000177201	1	0
ENSG00000184022	1	0
ENSG00000182783	1	0
ENSG00000177212	1	0
ENSG00000275617	1	0
ENSG00000274870	1	0
ENSG00000196944	1	0
ENSG00000275102	1	0
ENSG00000273827	1	0
ENSG00000203661	1	0
ENSG00000172188	1	0
ENSG00000279514	1	0
ENSG00000176547	1	0
ENSG00000185926	1	0
ENSG00000181903	1	0
ENSG00000254466	1	0
ENSG00000176200	1	0
ENSG00000166884	1	0
ENSG00000172742	1	0
ENSG00000169484	1	0
ENSG00000176253	1	0
ENSG00000176230	1	0
ENSG00000176246	1	0
ENSG00000288194	1	0
ENSG00000274102	1	0
ENSG00000176294	1	0
ENSG00000184394	1	0
ENSG00000176555	1	0
ENSG00000176567	1	0
ENSG00000172208	1	0
ENSG00000172320	1	0
ENSG00000176495	1	0
ENSG00000172459	1	0
ENSG00000169327	1	0
ENSG00000172362	1	0
ENSG00000189181	1	0
ENSG00000186113	1	0
ENSG00000279395	1	0
ENSG00000205030	1	0
ENSG00000255012	1	0
ENSG00000254834	1	0
ENSG00000174937	1	0
ENSG00000150269	1	0
ENSG00000279961	1	0
ENSG00000262784	1	0
ENSG00000181698	1	0
ENSG00000262851	1	0
ENSG00000181718	1	0
ENSG00000261897	1	0
ENSG00000172489	1	0
ENSG00000205496	1	0
ENSG00000176895	1	0
ENSG00000176239	1	0
ENSG00000197428	1	0
ENSG00000280021	1	0
ENSG00000176925	1	0
ENSG00000187918	1	0
ENSG00000176798	1	0
ENSG00000184698	1	0
ENSG00000167360	1	0
ENSG00000176922	1	0
ENSG00000176900	1	0
ENSG00000176742	1	0
ENSG00000171944	1	0
ENSG00000221996	1	0
ENSG00000187747	1	0
ENSG00000181609	1	0
ENSG00000176787	1	0
ENSG00000180974	1	0
ENSG00000205409	1	0
ENSG00000183269	1	0
ENSG00000226288	1	0
ENSG00000196778	1	0
ENSG00000181963	1	0
ENSG00000183313	1	0
ENSG00000180988	1	0
ENSG00000181074	1	0
ENSG00000279270	1	0
ENSG00000175485	1	0
ENSG00000183389	1	0
ENSG00000181023	1	0
ENSG00000180919	1	0
ENSG00000205330	1	0
ENSG00000185821	1	0
ENSG00000180433	1	0
ENSG00000197403	1	0
ENSG00000279051	1	0
ENSG00000181499	1	0
ENSG00000221931	1	0
ENSG00000197532	1	0
ENSG00000196119	1	0
ENSG00000170953	1	0
ENSG00000280090	1	0
ENSG00000181518	1	0
ENSG00000255298	1	0
ENSG00000262611	1	0
ENSG00000181693	1	0
ENSG00000181767	1	0
ENSG00000181761	1	0
ENSG00000262755	1	0
ENSG00000280314	1	0
ENSG00000284723	1	0
ENSG00000172199	1	0
ENSG00000262796	1	0
ENSG00000172487	1	0
ENSG00000183908	1	0
ENSG00000172377	1	0
ENSG00000186509	1	0
ENSG00000261958	1	0
ENSG00000174914	1	0
ENSG00000162763	1	0
ENSG00000198283	1	0
ENSG00000284733	1	0
ENSG00000230178	1	0
ENSG00000278870	1	0
ENSG00000176893	1	0
ENSG00000288501	1	0
ENSG00000183706	1	0
ENSG00000170605	1	0
ENSG00000255223	1	0
ENSG00000284255	1	0
ENSG00000221954	1	0
ENSG00000221840	1	0
ENSG00000181961	1	0
ENSG00000181958	1	0
ENSG00000284662	1	0
ENSG00000188340	1	0
ENSG00000196171	1	0
ENSG00000179919	1	0
ENSG00000181371	1	0
ENSG00000186513	1	0
ENSG00000262647	1	0
ENSG00000172457	1	0
ENSG00000171561	1	0
ENSG00000169214	1	0
ENSG00000167359	1	0
ENSG00000181616	1	0
ENSG00000181273	1	0
ENSG00000172289	1	0
ENSG00000196099	1	0
ENSG00000203757	1	0
ENSG00000205497	1	0
ENSG00000187537	1	0
ENSG00000204571	1	0
ENSG00000203852	1	0
ENSG00000169208	1	0
ENSG00000255582	1	0
ENSG00000284609	1	0
ENSG00000284680	1	0
ENSG00000172769	1	0
ENSG00000175619	1	0
ENSG00000278659	1	0
ENSG00000278689	1	0
ENSG00000198104	1	0
ENSG00000176281	1	0
ENSG00000186092	1	0
ENSG00000169488	1	0
ENSG00000197437	1	0
ENSG00000197786	1	0
ENSG00000197706	1	0
ENSG00000174970	1	0
ENSG00000174957	1	0
ENSG00000188324	1	0
ENSG00000179626	1	0
ENSG00000277113	1	0
ENSG00000278377	1	0
ENSG00000196539	1	0
ENSG00000205029	1	0
ENSG00000187857	1	0
ENSG00000184954	1	0
ENSG00000176299	1	0
ENSG00000165762	1	0
ENSG00000196832	1	0
ENSG00000237388	1	0
ENSG00000260811	1	0
ENSG00000205328	1	0
ENSG00000205327	1	0
ENSG00000177462	1	0
ENSG00000172365	1	0
ENSG00000167355	1	0
ENSG00000188910	1	0
ENSG00000278210	1	0
ENSG00000280585	1	0
ENSG00000205869	1	0
ENSG00000162493	1	0
ENSG00000165383	1	0
ENSG00000070886	1	0
ENSG00000205846	1	0
ENSG00000140538	1	0
ENSG00000255221	1	0
ENSG00000143061	1	0
ENSG00000079393	1	0
ENSG00000205863	1	0
ENSG00000180730	1	0
ENSG00000205502	1	0
ENSG00000174876	1	0
ENSG00000187733	1	0
ENSG00000237763	1	0
ENSG00000274126	1	0
ENSG00000184601	1	0
ENSG00000182898	1	0
ENSG00000188800	1	0
ENSG00000165323	1	0
ENSG00000282584	1	0
ENSG00000243073	1	0
ENSG00000197915	1	0
ENSG00000179930	1	0
ENSG00000162494	1	0
ENSG00000185737	1	0
ENSG00000203784	1	0
ENSG00000117598	1	0
ENSG00000282119	1	0
ENSG00000232423	1	0
ENSG00000281573	1	0
ENSG00000282298	1	0
ENSG00000283139	1	0
ENSG00000204505	1	0
ENSG00000197106	1	0
ENSG00000183559	1	0
ENSG00000155265	1	0
ENSG00000188761	1	0
ENSG00000204022	1	0
ENSG00000139780	1	0
ENSG00000221986	1	0
ENSG00000204010	1	0
ENSG00000203837	1	0
ENSG00000278021	1	0
ENSG00000282583	1	0
ENSG00000283387	1	0
ENSG00000182330	1	0
ENSG00000279195	1	0
ENSG00000204510	1	0
ENSG00000185101	1	0
ENSG00000198400	1	0
ENSG00000183715	1	0
ENSG00000277389	1	0
ENSG00000205864	1	0
ENSG00000204979	1	0
ENSG00000244411	1	0
ENSG00000175318	1	0
ENSG00000275920	1	0
ENSG00000281191	1	0
ENSG00000196224	1	0
ENSG00000278620	1	0
ENSG00000204572	1	0
ENSG00000148604	1	0
ENSG00000173728	1	0
ENSG00000189129	1	0
ENSG00000182545	1	0
ENSG00000108018	1	0
ENSG00000257115	1	0
ENSG00000188558	1	0
ENSG00000262315	1	0
ENSG00000262191	1	0
ENSG00000276420	1	0
ENSG00000282424	1	0
ENSG00000283150	1	0
ENSG00000270601	1	0
ENSG00000204518	1	0
ENSG00000282175	1	0
ENSG00000179172	1	0
ENSG00000188375	1	0
ENSG00000204300	1	0
ENSG00000159516	1	0
ENSG00000143520	1	0
ENSG00000143355	1	0
ENSG00000244094	1	0
ENSG00000184163	1	0
ENSG00000223572	1	0
ENSG00000133067	1	0
ENSG00000196805	1	0
ENSG00000082482	1	0
ENSG00000107447	1	0
ENSG00000204033	1	0
ENSG00000189337	1	0
ENSG00000185499	1	0
ENSG00000170324	1	0
ENSG00000278229	1	0
ENSG00000182774	1	0
ENSG00000215252	1	0
ENSG00000203785	1	0
ENSG00000067798	1	0
ENSG00000173673	1	0
ENSG00000185523	1	0
ENSG00000204481	1	0
ENSG00000198854	1	0
ENSG00000258436	1	0
ENSG00000285344	1	0
ENSG00000162931	1	0
ENSG00000064886	1	0
ENSG00000203786	1	0
ENSG00000109851	1	0
ENSG00000203795	1	0
ENSG00000213578	1	0
ENSG00000214285	1	0
ENSG00000122375	1	0
ENSG00000132746	1	0
ENSG00000284903	1	0
ENSG00000149516	1	0
ENSG00000020633	1	0
ENSG00000180116	1	0
ENSG00000205126	1	0
ENSG00000132938	1	0
ENSG00000122224	1	0
ENSG00000110680	1	0
ENSG00000270276	1	0
ENSG00000276595	1	0
ENSG00000182077	1	0
ENSG00000168070	1	0
ENSG00000166091	1	0
ENSG00000132259	1	0
ENSG00000169218	1	0
ENSG00000159289	1	0
ENSG00000285383	1	0
ENSG00000166159	1	0
ENSG00000253148	1	0
ENSG00000184350	1	0
ENSG00000282663	1	0
ENSG00000187545	1	0
ENSG00000158816	1	0
ENSG00000205363	1	0
ENSG00000132749	1	0
ENSG00000152463	1	0
ENSG00000050438	1	0
ENSG00000110786	1	0
ENSG00000265190	1	0
ENSG00000197430	1	0
ENSG00000118946	1	0
ENSG00000134216	1	0
ENSG00000272196	1	0
ENSG00000204179	1	0
ENSG00000178645	1	0
ENSG00000196581	1	0
ENSG00000170054	1	0
ENSG00000158488	1	0
ENSG00000171680	1	0
ENSG00000182866	1	0
ENSG00000288250	1	0
ENSG00000130595	1	0
ENSG00000215864	1	0
ENSG00000182667	1	0
ENSG00000134827	1	0
ENSG00000137747	1	0
ENSG00000137634	1	0
ENSG00000277445	1	0
ENSG00000214575	1	0
ENSG00000136352	1	0
ENSG00000166928	1	0
ENSG00000229859	1	0
ENSG00000229183	1	0
ENSG00000165685	1	0
ENSG00000133640	1	0
ENSG00000122367	1	0
ENSG00000162426	1	0
ENSG00000214700	1	0
ENSG00000166105	1	0
ENSG00000198842	1	0
ENSG00000215009	1	0
ENSG00000187806	1	0
ENSG00000085831	1	0
ENSG00000110900	1	0
ENSG00000204021	1	0
ENSG00000137766	1	0
ENSG00000116726	1	0
ENSG00000186409	1	0
ENSG00000225899	1	0
ENSG00000107611	1	0
ENSG00000167767	1	0
ENSG00000180644	1	0
ENSG00000197177	1	0
ENSG00000182795	1	0
ENSG00000137648	1	0
ENSG00000259823	1	0
ENSG00000258102	1	0
ENSG00000233954	1	0
ENSG00000122852	1	0
ENSG00000163209	1	0
ENSG00000277730	1	0
ENSG00000268320	1	0
ENSG00000162456	1	0
ENSG00000262111	1	0
ENSG00000274699	1	0
ENSG00000256188	1	0
ENSG00000188909	1	0
ENSG00000204501	1	0
ENSG00000072952	1	0
ENSG00000185303	1	0
ENSG00000181333	1	0
ENSG00000168243	1	0
ENSG00000100721	1	0
ENSG00000135426	1	0
ENSG00000166961	1	0
ENSG00000148483	1	0
ENSG00000264230	1	0
ENSG00000184923	1	0
ENSG00000165682	1	0
ENSG00000183317	1	0
ENSG00000254636	1	0
ENSG00000185306	1	0
ENSG00000253626	1	0
ENSG00000222028	1	0
ENSG00000204480	1	0
ENSG00000277853	1	0
ENSG00000282212	1	0
ENSG00000279804	1	0
ENSG00000204479	1	0
ENSG00000204478	1	0
ENSG00000143632	1	0
ENSG00000183644	1	0
ENSG00000188610	1	0
ENSG00000231738	1	0
ENSG00000226397	1	0
ENSG00000234438	1	0
ENSG00000186973	1	0
ENSG00000183476	1	0
ENSG00000263956	1	0
ENSG00000117152	1	0
ENSG00000135824	1	0
ENSG00000204020	1	0
ENSG00000162639	1	0
ENSG00000188984	1	0
ENSG00000248905	1	0
ENSG00000137819	1	0
ENSG00000188385	1	0
ENSG00000233802	1	0
ENSG00000188620	1	0
ENSG00000183463	1	0
ENSG00000183379	1	0
ENSG00000187862	1	0
ENSG00000185271	1	0
ENSG00000272803	1	0
ENSG00000275679	1	0
ENSG00000134551	1	0
ENSG00000121742	1	0
ENSG00000133101	1	0
ENSG00000177551	1	0
ENSG00000240771	1	0
ENSG00000148704	1	0
ENSG00000162631	1	0
ENSG00000139915	1	0
ENSG00000159189	1	0
ENSG00000134539	1	0
ENSG00000176083	1	0
ENSG00000288490	1	0
ENSG00000182870	1	0
ENSG00000117245	1	0
ENSG00000213088	1	0
ENSG00000215853	1	0
ENSG00000236334	1	0
ENSG00000196550	1	0
ENSG00000164007	1	0
ENSG00000050628	1	0
ENSG00000162706	1	0
ENSG00000182218	1	0
ENSG00000120658	1	0
ENSG00000187010	1	0
ENSG00000175018	1	0
ENSG00000173239	1	0
ENSG00000235942	1	0
ENSG00000183128	1	0
ENSG00000236027	1	0
ENSG00000080166	1	0
ENSG00000165887	1	0
ENSG00000256660	1	0
ENSG00000167612	1	0
ENSG00000162571	1	0
ENSG00000137968	1	0
ENSG00000167178	1	0
ENSG00000204918	1	0
ENSG00000229665	1	0
ENSG00000227151	1	0
ENSG00000234278	1	0
ENSG00000276495	1	0
ENSG00000034053	1	0
ENSG00000100678	1	0
ENSG00000188393	1	0
ENSG00000196482	1	0
ENSG00000203943	1	0
ENSG00000142698	1	0
ENSG00000254656	1	0
ENSG00000157766	1	0
ENSG00000169550	1	0
ENSG00000177354	1	0
ENSG00000117122	1	0
ENSG00000009709	1	0
ENSG00000142583	1	0
ENSG00000263464	1	0
ENSG00000067715	1	0
ENSG00000133110	1	0
ENSG00000181234	1	0
ENSG00000203740	1	0
ENSG00000197959	1	0
ENSG00000171729	1	0
ENSG00000143226	1	0
ENSG00000204450	1	0
ENSG00000197658	1	0
ENSG00000204006	1	0
ENSG00000224982	1	0
ENSG00000274109	1	0
ENSG00000282530	1	0
ENSG00000283370	1	0
ENSG00000275774	1	0
ENSG00000288481	1	0
ENSG00000276430	1	0
ENSG00000189090	1	0
ENSG00000132958	1	0
ENSG00000174600	1	0
ENSG00000177098	1	0
ENSG00000163362	1	0
ENSG00000288257	1	0
ENSG00000137868	1	0
ENSG00000150275	1	0
ENSG00000070748	1	0
ENSG00000110665	1	0
ENSG00000171772	1	0
ENSG00000176697	1	0
ENSG00000089169	1	0
ENSG00000263353	1	0
ENSG00000235376	1	0
ENSG00000188611	1	0
ENSG00000255009	1	0
ENSG00000186086	1	0
ENSG00000196427	1	0
ENSG00000271567	1	0
ENSG00000133115	1	0
ENSG00000214376	1	0
ENSG00000237353	1	0
ENSG00000143107	1	0
ENSG00000277322	1	0
ENSG00000165935	1	0
ENSG00000248712	1	0
ENSG00000139304	1	0
ENSG00000184613	1	0
ENSG00000229474	1	0
ENSG00000148482	1	0
ENSG00000235098	1	0
ENSG00000140478	1	0
ENSG00000179520	1	0
ENSG00000222036	1	0
ENSG00000205857	1	0
ENSG00000058335	1	0
ENSG00000233932	1	0
ENSG00000178217	1	0
ENSG00000273274	1	0
ENSG00000152936	1	0
ENSG00000196611	1	0
ENSG00000139155	1	0
ENSG00000092051	1	0
ENSG00000188691	1	0
ENSG00000188100	1	0
ENSG00000214414	1	0
ENSG00000162723	1	0
ENSG00000175820	1	0
ENSG00000170486	1	0
ENSG00000143469	1	0
ENSG00000072041	1	0
ENSG00000229544	1	0
ENSG00000235711	1	0
ENSG00000281934	1	0
ENSG00000239810	1	0
ENSG00000205116	1	0
ENSG00000149201	1	0
ENSG00000134193	1	0
ENSG00000163534	1	0
ENSG00000140563	1	0
ENSG00000134873	1	0
ENSG00000186440	1	0
ENSG00000163531	1	0
ENSG00000136155	1	0
ENSG00000175985	1	0
ENSG00000235268	1	0
ENSG00000182346	1	0
ENSG00000137501	1	0
ENSG00000117501	1	0
ENSG00000256374	1	0
ENSG00000275974	1	0
ENSG00000279782	1	0
ENSG00000182170	1	0
ENSG00000189253	1	0
ENSG00000167195	1	0
ENSG00000278662	1	0
ENSG00000071203	1	0
ENSG00000172538	1	0
ENSG00000163395	1	0
ENSG00000165966	1	0
ENSG00000198570	1	0
ENSG00000135409	1	0
ENSG00000123094	1	0
ENSG00000137726	1	0
ENSG00000240563	1	0
ENSG00000170370	1	0
ENSG00000123360	1	0
ENSG00000133105	1	0
ENSG00000172987	1	0
ENSG00000182175	1	0
ENSG00000166192	1	0
ENSG00000175356	1	0
ENSG00000240021	1	0
ENSG00000188991	1	0
ENSG00000178462	1	0
ENSG00000148600	1	0
ENSG00000143768	1	0
ENSG00000173391	1	0
ENSG00000170374	1	0
ENSG00000166863	1	0
ENSG00000162739	1	0
ENSG00000149452	1	0
ENSG00000255346	1	0
ENSG00000132185	1	0
ENSG00000132972	1	0
ENSG00000075673	1	0
ENSG00000103647	1	0
ENSG00000249860	1	0
ENSG00000256892	1	0
ENSG00000060718	1	0
ENSG00000134533	1	0
ENSG00000204172	1	0
ENSG00000204403	1	0
ENSG00000227059	1	0
ENSG00000276886	1	0
ENSG00000282046	1	0
ENSG00000166923	1	0
ENSG00000134242	1	0
ENSG00000148735	1	0
ENSG00000134376	1	0
ENSG00000137691	1	0
ENSG00000232113	1	0
ENSG00000120471	1	0
ENSG00000204449	1	0
ENSG00000143248	1	0
ENSG00000143297	1	0
ENSG00000133083	1	0
ENSG00000107807	1	0
ENSG00000261594	1	0
ENSG00000203783	1	0
ENSG00000255359	1	0
ENSG00000186188	1	0
ENSG00000180287	1	0
ENSG00000214943	1	0
ENSG00000258453	1	0
ENSG00000184937	1	0
ENSG00000182333	1	0
ENSG00000285485	1	0
ENSG00000100968	1	0
ENSG00000174348	1	0
ENSG00000162782	1	0
ENSG00000183560	1	0
ENSG00000213809	1	0
ENSG00000169474	1	0
ENSG00000143452	1	0
ENSG00000223601	1	0
ENSG00000171811	1	0
ENSG00000158747	1	0
ENSG00000143603	1	0
ENSG00000172915	1	0
ENSG00000197472	1	0
ENSG00000177301	1	0
ENSG00000132965	1	0
ENSG00000127863	1	0
ENSG00000237330	1	0
ENSG00000095713	1	0
ENSG00000135373	1	0
ENSG00000182053	1	0
ENSG00000223417	1	0
ENSG00000214891	1	0
ENSG00000188089	1	0
ENSG00000128918	1	0
ENSG00000151812	1	0
ENSG00000172322	1	0
ENSG00000153233	1	0
ENSG00000273533	1	0
ENSG00000140067	1	0
ENSG00000131686	1	0
ENSG00000143318	1	0
ENSG00000118729	1	0
ENSG00000227868	1	0
ENSG00000275571	1	0
ENSG00000215912	1	0
ENSG00000137948	1	0
ENSG00000225805	1	0
ENSG00000186652	1	0
ENSG00000110079	1	0
ENSG00000149972	1	0
ENSG00000010379	1	0
ENSG00000259772	1	0
ENSG00000196418	1	0
ENSG00000139200	1	0
ENSG00000019505	1	0
ENSG00000274965	1	0
ENSG00000134160	1	0
ENSG00000055732	1	0
ENSG00000184293	1	0
ENSG00000134258	1	0
ENSG00000077327	1	0
ENSG00000013725	1	0
ENSG00000128805	1	0
ENSG00000166866	1	0
ENSG00000018236	1	0
ENSG00000134256	1	0
ENSG00000133063	1	0
ENSG00000111218	1	0
ENSG00000163462	1	0
ENSG00000116675	1	0
ENSG00000227729	1	0
ENSG00000197454	1	0
ENSG00000179615	1	0
ENSG00000139734	1	0
ENSG00000102794	1	0
ENSG00000148948	1	0
ENSG00000166006	1	0
ENSG00000196517	1	0
ENSG00000274839	1	0
ENSG00000230657	1	0
ENSG00000165556	1	0
ENSG00000274166	1	0
ENSG00000184206	1	0
ENSG00000095794	1	1
ENSG00000170788	1	0
ENSG00000133665	1	0
ENSG00000166407	1	0
ENSG00000165588	1	0
ENSG00000100450	1	0
ENSG00000134207	1	0
ENSG00000182256	1	0
ENSG00000267909	1	0
ENSG00000274404	1	0
ENSG00000198542	1	0
ENSG00000117215	1	0
ENSG00000166073	1	0
ENSG00000162873	1	0
ENSG00000123342	1	0
ENSG00000133048	1	0
ENSG00000140254	1	0
ENSG00000197891	1	0
ENSG00000197084	1	0
ENSG00000188234	1	0
ENSG00000165606	1	0
ENSG00000135454	1	0
ENSG00000244020	1	0
ENSG00000100842	1	0
ENSG00000171631	1	0
ENSG00000188162	1	0
ENSG00000080854	1	0
ENSG00000288113	1	0
ENSG00000230031	1	0
ENSG00000288347	1	0
ENSG00000233917	1	0
ENSG00000282773	1	0
ENSG00000206127	1	0
ENSG00000188199	1	0
ENSG00000047617	1	0
ENSG00000274209	1	0
ENSG00000214534	1	0
ENSG00000204174	1	0
ENSG00000288157	1	0
ENSG00000264717	1	0
ENSG00000178235	1	0
ENSG00000169224	1	0
ENSG00000121904	1	0
ENSG00000134668	1	0
ENSG00000120669	1	0
ENSG00000187848	1	0
ENSG00000127152	1	0
ENSG00000116983	1	0
ENSG00000185155	1	0
ENSG00000166535	1	0
ENSG00000278186	1	0
ENSG00000188626	1	0
ENSG00000278119	1	0
ENSG00000179938	1	0
ENSG00000149403	1	0
ENSG00000261794	1	0
ENSG00000284076	1	0
ENSG00000249931	1	0
ENSG00000283589	1	0
ENSG00000232653	1	0
ENSG00000198765	1	0
ENSG00000162576	1	0
ENSG00000026751	1	0
ENSG00000127325	1	0
ENSG00000010932	1	0
ENSG00000182901	1	0
ENSG00000116299	1	0
ENSG00000016490	1	0
ENSG00000152092	1	0
ENSG00000111404	1	0
ENSG00000139364	1	0
ENSG00000173262	1	0
ENSG00000173093	1	0
ENSG00000178498	1	0
ENSG00000174015	1	0
ENSG00000143194	1	0
ENSG00000276342	1	0
ENSG00000258986	1	0
ENSG00000167139	1	0
ENSG00000171877	1	0
ENSG00000151572	1	0
ENSG00000150361	1	0
ENSG00000102554	1	0
ENSG00000175315	1	0
ENSG00000143126	1	0
ENSG00000170276	1	0
ENSG00000049249	1	0
ENSG00000066382	1	0
ENSG00000134940	1	0
ENSG00000111701	1	0
ENSG00000169594	1	0
ENSG00000158477	1	0
ENSG00000158485	1	0
ENSG00000158481	1	0
ENSG00000116824	1	0
ENSG00000110848	1	0
ENSG00000092067	1	0
ENSG00000092009	1	0
ENSG00000188822	1	0
ENSG00000139219	1	0
ENSG00000143320	1	0
ENSG00000109846	1	0
ENSG00000196188	1	0
ENSG00000100448	1	0
ENSG00000011465	1	0
ENSG00000111674	1	0
ENSG00000179639	1	0
ENSG00000075388	1	0
ENSG00000140285	1	0
ENSG00000143631	1	0
ENSG00000122176	1	0
ENSG00000182255	1	0
ENSG00000130037	1	0
ENSG00000151079	1	0
ENSG00000111796	1	0
ENSG00000134545	1	0
ENSG00000205809	1	0
ENSG00000205810	1	0
ENSG00000170477	1	0
ENSG00000205426	1	0
ENSG00000170523	1	0
ENSG00000135443	1	0
ENSG00000167531	1	0
ENSG00000184292	1	0
ENSG00000166963	1	0
ENSG00000124939	1	0
ENSG00000110484	1	0
ENSG00000149968	1	0
ENSG00000137673	1	0
ENSG00000118113	1	0
ENSG00000166670	1	0
ENSG00000262406	1	0
ENSG00000137745	1	0
ENSG00000163563	1	0
ENSG00000260314	1	0
ENSG00000278466	1	0
ENSG00000284971	1	0
ENSG00000198788	1	0
ENSG00000197616	1	0
ENSG00000129152	1	0
ENSG00000122180	1	0
ENSG00000134259	1	0
ENSG00000120937	1	0
ENSG00000136099	1	0
ENSG00000116703	1	0
ENSG00000183395	1	0
ENSG00000185668	1	0
ENSG00000188783	1	0
ENSG00000169213	1	0
ENSG00000265203	1	0
ENSG00000148908	1	0
ENSG00000127074	1	0
ENSG00000281988	1	0
ENSG00000288263	1	0
ENSG00000185974	1	0
ENSG00000169385	1	0
ENSG00000169397	1	0
ENSG00000188015	1	0
ENSG00000196420	1	0
ENSG00000143556	1	0
ENSG00000143546	1	0
ENSG00000163220	1	0
ENSG00000143184	1	0
ENSG00000120057	1	0
ENSG00000140600	1	0
ENSG00000187714	1	0
ENSG00000170290	1	0
ENSG00000169469	1	0
ENSG00000163554	1	0
ENSG00000143185	1	0
ENSG00000162367	1	0
ENSG00000117586	1	0
ENSG00000149021	1	0
ENSG00000169884	1	0
ENSG00000143816	1	0
ENSG00000148848	1	0
ENSG00000129170	1	0
ENSG00000197614	1	0
ENSG00000285435	1	0
ENSG00000168148	1	0
ENSG00000203812	1	0
ENSG00000270882	1	0
ENSG00000171794	1	0
ENSG00000167780	1	0
ENSG00000140030	1	0
ENSG00000138615	1	0
ENSG00000077943	1	0
ENSG00000043039	1	0
ENSG00000174371	1	0
ENSG00000184933	1	0
ENSG00000149133	1	0
ENSG00000166368	1	0
ENSG00000135116	1	0
ENSG00000139985	1	0
ENSG00000185559	1	0
ENSG00000138135	1	0
ENSG00000100453	1	0
ENSG00000129167	1	0
ENSG00000134245	1	0
ENSG00000186891	1	0
ENSG00000165970	1	0
ENSG00000137860	1	0
ENSG00000104055	1	0
ENSG00000119973	1	0
ENSG00000157782	1	0
ENSG00000166426	1	0
ENSG00000119715	1	0
ENSG00000197757	1	0
ENSG00000172818	1	0
ENSG00000149575	1	0
ENSG00000137672	1	0
ENSG00000170454	1	0
ENSG00000117013	1	0
ENSG00000118596	1	0
ENSG00000140297	1	0
ENSG00000137674	1	0
ENSG00000197901	1	0
ENSG00000021645	1	0
ENSG00000163568	1	0
ENSG00000174498	1	0
ENSG00000213231	1	0
ENSG00000083782	1	0
ENSG00000070019	1	0
ENSG00000129159	1	0
ENSG00000133055	1	0
ENSG00000251655	1	0
ENSG00000120337	1	0
ENSG00000162344	1	0
ENSG00000134812	1	0
ENSG00000159251	1	0
ENSG00000165462	1	0
ENSG00000178363	1	0
ENSG00000176165	1	0
ENSG00000265107	1	0
ENSG00000121634	1	0
ENSG00000189280	1	0
ENSG00000132975	1	0
ENSG00000170128	1	0
ENSG00000213931	1	0
ENSG00000266200	1	0
ENSG00000165821	1	0
ENSG00000109927	1	0
ENSG00000138622	1	0
ENSG00000172410	1	0
ENSG00000188816	1	0
ENSG00000288508	1	0
ENSG00000129009	1	0
ENSG00000163207	1	0
ENSG00000143105	1	0
ENSG00000254997	1	0
ENSG00000205420	1	0
ENSG00000185479	1	0
ENSG00000135480	1	0
ENSG00000180660	1	0
ENSG00000111049	1	0
ENSG00000171786	1	0
ENSG00000163221	1	0
ENSG00000179455	1	0
ENSG00000203737	1	0
ENSG00000006611	1	0
ENSG00000134198	1	0
ENSG00000142789	1	0
ENSG00000162366	1	0
ENSG00000100867	1	0
ENSG00000139187	1	0
ENSG00000143167	1	0
ENSG00000073754	1	0
ENSG00000134640	1	0
ENSG00000196754	1	0
ENSG00000126778	1	0
ENSG00000182968	1	0
ENSG00000241794	1	0
ENSG00000167800	1	0
ENSG00000198033	1	0
ENSG00000140557	1	0
ENSG00000255398	1	0
ENSG00000149305	1	0
ENSG00000156575	1	0
ENSG00000107831	1	0
ENSG00000167768	1	0
ENSG00000165973	1	0
ENSG00000133636	1	0
ENSG00000198807	1	0
ENSG00000139053	1	0
ENSG00000187021	1	0
ENSG00000110777	1	0
ENSG00000152192	1	0
ENSG00000121335	1	0
ENSG00000275624	1	0
ENSG00000197870	1	0
ENSG00000135406	1	0
ENSG00000154096	1	0
ENSG00000092445	1	0
ENSG00000142675	1	0
ENSG00000170382	1	0
ENSG00000102837	1	0
ENSG00000151640	1	0
ENSG00000137975	1	0
ENSG00000124935	1	0
ENSG00000168515	1	0
ENSG00000138136	1	0
ENSG00000135773	1	0
ENSG00000167825	1	0
ENSG00000181562	1	0
ENSG00000110375	1	0
ENSG00000180806	1	0
ENSG00000116132	1	0
ENSG00000143171	1	0
ENSG00000163216	1	0
ENSG00000180318	1	0
ENSG00000139330	1	0
ENSG00000134917	1	0
ENSG00000125285	1	0
ENSG00000044012	1	0
ENSG00000043355	1	0
ENSG00000184363	1	0
ENSG00000156076	1	0
ENSG00000111432	1	0
ENSG00000162438	1	0
ENSG00000219073	1	0
ENSG00000117115	1	0
ENSG00000184302	1	0
ENSG00000137699	1	0
ENSG00000016602	1	0
ENSG00000163431	1	0
ENSG00000171517	1	0
ENSG00000171956	1	0
ENSG00000187140	1	0
ENSG00000186790	1	0
ENSG00000110427	1	0
ENSG00000107984	1	0
ENSG00000135472	1	0
ENSG00000213085	1	0
ENSG00000196184	1	0
ENSG00000221888	1	0
ENSG00000182070	1	0
ENSG00000197125	1	0
ENSG00000280908	1	0
ENSG00000159339	1	0
ENSG00000139223	1	0
ENSG00000185070	1	0
ENSG00000182050	1	0
ENSG00000149054	1	0
ENSG00000109832	1	0
ENSG00000281459	1	0
ENSG00000142623	1	0
ENSG00000142224	1	0
ENSG00000183542	1	0
ENSG00000140279	1	0
ENSG00000110448	1	0
ENSG00000123388	1	0
ENSG00000027644	1	0
ENSG00000256713	1	0
ENSG00000278570	1	0
ENSG00000159455	1	0
ENSG00000166523	1	0
ENSG00000188770	1	0
ENSG00000136327	1	0
ENSG00000148677	1	0
ENSG00000151650	1	0
ENSG00000170748	1	0
ENSG00000163909	1	0
ENSG00000188784	1	0
ENSG00000198353	1	0
ENSG00000116218	1	0
ENSG00000075035	1	0
ENSG00000204175	1	0
ENSG00000117016	1	0
ENSG00000185518	1	0
ENSG00000172379	1	0
ENSG00000138311	1	0
ENSG00000156395	1	0
ENSG00000157064	1	0
ENSG00000169330	1	0
ENSG00000273564	1	0
ENSG00000104059	1	0
ENSG00000060709	1	0
ENSG00000162722	1	0
ENSG00000116254	1	0
ENSG00000165300	1	0
ENSG00000148602	1	0
ENSG00000171016	1	0
ENSG00000066735	1	0
ENSG00000130643	1	0
ENSG00000185069	1	0
ENSG00000069482	1	0
ENSG00000173372	1	0
ENSG00000143536	1	0
ENSG00000263761	1	0
ENSG00000280549	1	0
ENSG00000142619	1	0
ENSG00000167791	1	0
ENSG00000150048	1	0
ENSG00000150045	1	0
ENSG00000132932	1	0
ENSG00000171840	1	0
ENSG00000123901	1	0
ENSG00000180818	1	0
ENSG00000123364	1	0
ENSG00000130035	1	0
ENSG00000178372	1	0
ENSG00000095777	1	0
ENSG00000137857	1	0
ENSG00000175520	1	0
ENSG00000171180	1	0
ENSG00000179331	1	0
ENSG00000137707	1	0
ENSG00000179914	1	0
ENSG00000158315	1	0
ENSG00000133328	1	0
ENSG00000171847	1	0
ENSG00000133980	1	0
ENSG00000111536	1	0
ENSG00000060140	1	0
ENSG00000215186	1	0
ENSG00000111291	1	0
ENSG00000185736	1	0
ENSG00000162891	1	0
ENSG00000172789	1	0
ENSG00000185823	1	0
ENSG00000169509	1	0
ENSG00000288188	1	0
ENSG00000254585	1	0
ENSG00000109943	1	0
ENSG00000281230	1	0
ENSG00000082497	1	0
ENSG00000143032	1	0
ENSG00000158714	1	0
ENSG00000162738	1	0
ENSG00000091664	1	0
ENSG00000168930	1	0
ENSG00000139572	1	0
ENSG00000152207	1	0
ENSG00000163218	1	0
ENSG00000184574	1	0
ENSG00000165548	1	0
ENSG00000127318	1	0
ENSG00000184344	1	0
ENSG00000118972	1	0
ENSG00000176009	1	0
ENSG00000159248	1	0
ENSG00000111732	1	0
ENSG00000177103	1	0
ENSG00000151025	1	0
ENSG00000165757	1	0
ENSG00000103742	1	0
ENSG00000237289	1	0
ENSG00000111241	1	0
ENSG00000122859	1	0
ENSG00000241233	1	0
ENSG00000203811	1	0
ENSG00000100433	1	0
ENSG00000198797	1	0
ENSG00000116996	1	0
ENSG00000123307	1	0
ENSG00000137976	1	0
ENSG00000177791	1	0
ENSG00000165553	1	0
ENSG00000255501	1	0
ENSG00000134249	1	0
ENSG00000167346	1	0
ENSG00000132702	1	0
ENSG00000052850	1	0
ENSG00000132692	1	0
ENSG00000156738	1	0
ENSG00000138161	1	0
ENSG00000129521	1	0
ENSG00000198754	1	0
ENSG00000137675	1	0
ENSG00000148734	1	0
ENSG00000162618	1	0
ENSG00000181552	1	0
ENSG00000089116	1	0
ENSG00000037965	1	0
ENSG00000166090	1	0
ENSG00000158786	1	0
ENSG00000116721	1	0
ENSG00000282817	1	0
ENSG00000120952	1	0
ENSG00000273086	1	0
ENSG00000273713	1	0
ENSG00000121381	1	0
ENSG00000272712	1	0
ENSG00000277316	1	0
ENSG00000121314	1	0
ENSG00000273326	1	0
ENSG00000274327	1	0
ENSG00000121377	1	0
ENSG00000273457	1	0
ENSG00000277254	1	0
ENSG00000212128	1	0
ENSG00000272805	1	0
ENSG00000277238	1	0
ENSG00000121318	1	0
ENSG00000261984	1	0
ENSG00000276541	1	0
ENSG00000212127	1	0
ENSG00000166930	1	0
ENSG00000150244	1	0
ENSG00000116711	1	0
ENSG00000084628	1	0
ENSG00000198758	1	0
ENSG00000131914	1	0
ENSG00000143512	1	0
ENSG00000274338	1	0
ENSG00000133962	1	0
ENSG00000166250	1	0
ENSG00000111704	1	0
ENSG00000173157	1	0
ENSG00000288407	1	0
ENSG00000140481	1	0
ENSG00000123095	1	0
ENSG00000132704	1	0
ENSG00000166682	1	0
ENSG00000167332	1	0
ENSG00000117148	1	0
ENSG00000273508	1	0
ENSG00000275244	1	0
ENSG00000175143	1	0
ENSG00000130413	1	0
ENSG00000143217	1	0
ENSG00000157060	1	0
ENSG00000117069	1	0
ENSG00000151846	1	0
ENSG00000150783	1	0
ENSG00000163518	1	0
ENSG00000123171	1	0
ENSG00000134343	1	0
ENSG00000284838	1	0
ENSG00000172247	1	0
ENSG00000142700	1	0
ENSG00000189139	1	0
ENSG00000184564	1	0
ENSG00000118473	1	0
ENSG00000143125	1	0
ENSG00000116981	1	0
ENSG00000196917	1	0
ENSG00000163202	1	0
ENSG00000158022	1	0
ENSG00000124900	1	0
ENSG00000102802	1	0
ENSG00000117154	1	0
ENSG00000161850	1	0
ENSG00000175229	1	0
ENSG00000161849	1	0
ENSG00000143006	1	0
ENSG00000139151	1	0
ENSG00000154342	1	0
ENSG00000139800	1	0
ENSG00000183251	1	0
ENSG00000279012	1	0
ENSG00000135413	1	0
ENSG00000182450	1	0
ENSG00000177938	1	0
ENSG00000142615	1	0
ENSG00000284841	1	0
ENSG00000181218	1	0
ENSG00000139648	1	0
ENSG00000277131	1	0
ENSG00000142606	1	0
ENSG00000197273	1	0
ENSG00000157613	1	0
ENSG00000159527	1	0
ENSG00000174502	1	0
ENSG00000160856	1	0
ENSG00000158246	1	0
ENSG00000159495	1	0
ENSG00000154143	1	0
ENSG00000162444	1	0
ENSG00000148513	1	0
ENSG00000178473	1	0
ENSG00000198574	1	0
ENSG00000161634	1	0
ENSG00000183695	1	0
ENSG00000179826	1	0
ENSG00000179817	1	0
ENSG00000205329	1	0
ENSG00000179695	1	0
ENSG00000186442	1	0
ENSG00000162399	1	0
ENSG00000121236	1	0
ENSG00000118733	1	0
ENSG00000172551	1	0
ENSG00000166527	1	0
ENSG00000169717	1	0
ENSG00000138316	1	0
ENSG00000278211	1	0
ENSG00000185880	1	0
ENSG00000165496	1	0
ENSG00000165621	1	0
ENSG00000154007	1	0
ENSG00000158764	1	0
ENSG00000198178	1	0
ENSG00000150681	1	0
ENSG00000157570	1	0
ENSG00000169918	1	0
ENSG00000263014	1	0
ENSG00000151418	1	0
ENSG00000151952	1	0
ENSG00000171053	1	0
ENSG00000169752	1	0
ENSG00000198488	1	0
ENSG00000064201	1	0
ENSG00000166926	1	0
ENSG00000140015	1	0
ENSG00000275917	1	0
ENSG00000166664	1	0
ENSG00000152766	1	0
ENSG00000170627	1	0
ENSG00000165863	1	0
ENSG00000162594	1	0
ENSG00000166793	1	0
ENSG00000156689	1	0
ENSG00000175518	1	0
ENSG00000179600	1	0
ENSG00000175544	1	0
ENSG00000180138	1	0
ENSG00000176256	1	0
ENSG00000203780	1	0
ENSG00000173464	1	0
ENSG00000119919	1	0
ENSG00000165623	1	0
ENSG00000188076	1	0
ENSG00000169840	1	0
ENSG00000159556	1	0
ENSG00000186197	1	0
ENSG00000256870	1	0
ENSG00000197587	1	0
ENSG00000174332	1	0
ENSG00000170255	1	0
ENSG00000179002	1	0
ENSG00000132718	1	0
ENSG00000157330	1	0
ENSG00000095110	1	0
ENSG00000177627	1	0
ENSG00000166211	1	0
ENSG00000175664	1	0
ENSG00000273540	1	0
ENSG00000142661	1	0
ENSG00000162598	1	0
ENSG00000180785	1	0
ENSG00000165379	1	0
ENSG00000167014	1	0
ENSG00000157470	1	0
ENSG00000166069	1	0
ENSG00000162877	1	0
ENSG00000163564	1	0
ENSG00000165805	1	0
ENSG00000178395	1	0
ENSG00000197651	1	0
ENSG00000165566	1	0
ENSG00000166220	1	0
ENSG00000179071	1	0
ENSG00000175513	1	0
ENSG00000173401	1	0
ENSG00000171502	1	0
ENSG00000265763	1	0
ENSG00000156414	1	0
ENSG00000179292	1	0
ENSG00000180219	1	0
ENSG00000154478	1	0
ENSG00000276025	1	0
ENSG00000280931	1	0
ENSG00000183303	1	0
ENSG00000278253	1	0
ENSG00000280808	1	0
ENSG00000182334	1	0
ENSG00000185352	1	0
ENSG00000187726	1	0
ENSG00000140090	1	0
ENSG00000242866	1	0
ENSG00000203730	1	0
ENSG00000165807	1	0
ENSG00000184148	1	0
ENSG00000170465	1	0
ENSG00000150201	1	0
ENSG00000170423	1	0
ENSG00000171872	1	0
ENSG00000172717	1	0
ENSG00000156206	1	0
ENSG00000172031	1	0
ENSG00000165899	1	0
ENSG00000139044	1	0
ENSG00000171435	1	0
ENSG00000205592	1	0
ENSG00000285422	1	0
ENSG00000149507	1	0
ENSG00000133937	1	0
ENSG00000123407	1	0
ENSG00000166118	1	0
ENSG00000176769	1	0
ENSG00000177675	1	0
ENSG00000177108	1	0
ENSG00000179008	1	0
ENSG00000170484	1	0
ENSG00000176435	1	0
ENSG00000186049	1	0
ENSG00000189182	1	0
ENSG00000185640	1	0
ENSG00000182950	1	0
ENSG00000182103	1	0
ENSG00000196071	1	0
ENSG00000276780	1	0
ENSG00000281166	1	0
ENSG00000182261	1	0
ENSG00000184330	1	0
ENSG00000110148	1	0
ENSG00000262612	1	0
ENSG00000255374	1	0
ENSG00000262525	1	0
ENSG00000278111	1	0
ENSG00000226761	1	0
ENSG00000273431	1	0
ENSG00000276167	1	0
ENSG00000212126	1	0
ENSG00000148826	1	0
ENSG00000182782	1	0
ENSG00000261456	1	0
ENSG00000274089	1	0
ENSG00000175785	1	0
ENSG00000159337	1	0
ENSG00000187151	1	0
ENSG00000186160	1	0
ENSG00000168267	1	0
ENSG00000166363	1	0
ENSG00000140511	1	0
ENSG00000186844	1	0
ENSG00000196734	1	0
ENSG00000172155	1	0
ENSG00000186226	1	0
ENSG00000240386	1	0
ENSG00000187170	1	0
ENSG00000187173	1	0
ENSG00000187180	1	0
ENSG00000187223	1	0
ENSG00000187238	1	0
ENSG00000244057	1	0
ENSG00000185966	1	0
ENSG00000186207	1	0
ENSG00000148942	1	0
ENSG00000183273	1	0
ENSG00000170209	1	0
ENSG00000182272	1	0
ENSG00000240654	1	0
ENSG00000185860	1	0
ENSG00000183888	1	0
ENSG00000174576	1	0
ENSG00000175265	1	0
ENSG00000273505	1	0
ENSG00000186136	1	0
ENSG00000165325	1	0
ENSG00000178882	1	0
ENSG00000281277	1	0
ENSG00000176302	1	0
ENSG00000183160	1	0
ENSG00000187166	1	0
ENSG00000186417	1	0
ENSG00000186795	1	0
ENSG00000204361	1	0
ENSG00000179813	1	0
ENSG00000100593	1	0
ENSG00000143001	1	0
ENSG00000165837	1	0
ENSG00000186452	1	0
ENSG00000196407	1	0
ENSG00000119614	1	0
ENSG00000277018	1	0
ENSG00000187581	1	0
ENSG00000185888	1	0
ENSG00000139767	1	0
ENSG00000100565	1	0
ENSG00000196242	1	0
ENSG00000188782	1	0
ENSG00000121898	1	0
ENSG00000274320	1	0
ENSG00000197978	1	0
ENSG00000183378	1	0
ENSG00000204919	1	0
ENSG00000183347	1	0
ENSG00000183831	1	0
ENSG00000150750	1	0
ENSG00000182645	1	0
ENSG00000095627	1	0
ENSG00000215475	1	0
ENSG00000172938	1	0
ENSG00000087494	1	0
ENSG00000186047	1	0
ENSG00000110975	1	0
ENSG00000182521	1	0
ENSG00000162670	1	0
ENSG00000187569	1	0
ENSG00000157211	1	0
ENSG00000198812	1	0
ENSG00000186150	1	0
ENSG00000187855	1	0
ENSG00000180440	1	0
ENSG00000173627	1	0
ENSG00000188467	1	0
ENSG00000139970	1	0
ENSG00000172689	1	0
ENSG00000175398	1	0
ENSG00000168350	1	0
ENSG00000175514	1	0
ENSG00000197745	1	0
ENSG00000170782	1	0
ENSG00000183114	1	0
ENSG00000197992	1	0
ENSG00000278699	1	0
ENSG00000288142	1	0
ENSG00000278522	1	0
ENSG00000188373	1	0
ENSG00000172772	1	0
ENSG00000174950	1	0
ENSG00000215784	1	0
ENSG00000197241	1	0
ENSG00000280949	1	0
ENSG00000276747	1	0
ENSG00000186766	1	0
ENSG00000185742	1	0
ENSG00000196844	1	0
ENSG00000168907	1	0
ENSG00000108823	1	0
ENSG00000141837	1	0
ENSG00000138435	1	0
ENSG00000108821	1	0
ENSG00000168542	1	0
ENSG00000114270	1	0
ENSG00000105664	1	0
ENSG00000170820	1	0
ENSG00000171124	1	0
ENSG00000169704	1	0
ENSG00000263243	1	0
ENSG00000187242	1	0
ENSG00000171403	1	0
ENSG00000138039	1	0
ENSG00000007314	1	0
ENSG00000183873	1	0
ENSG00000168447	1	0
ENSG00000004939	1	0
ENSG00000129991	1	0
ENSG00000100368	1	0
ENSG00000203618	1	0
ENSG00000128422	1	0
ENSG00000074181	1	0
ENSG00000135903	1	0
ENSG00000105641	1	0
ENSG00000101200	1	0
ENSG00000244752	1	0
ENSG00000176920	1	0
ENSG00000259384	1	0
ENSG00000188536	1	0
ENSG00000128714	1	0
ENSG00000186847	1	0
ENSG00000185231	1	0
ENSG00000163914	1	0
ENSG00000196218	1	0
ENSG00000281857	1	0
ENSG00000130561	1	0
ENSG00000277603	1	0
ENSG00000115705	1	0
ENSG00000105392	1	0
ENSG00000125965	1	0
ENSG00000206172	1	0
ENSG00000091181	1	0
ENSG00000115008	1	0
ENSG00000160791	1	0
ENSG00000007171	1	0
ENSG00000007312	1	0
ENSG00000163464	1	0
ENSG00000095752	1	0
ENSG00000108602	1	0
ENSG00000184254	1	0
ENSG00000167434	1	0
ENSG00000108878	1	0
ENSG00000187094	1	0
ENSG00000104827	1	0
ENSG00000135902	1	0
ENSG00000108342	1	0
ENSG00000197446	1	0
ENSG00000019186	1	0
ENSG00000151577	1	0
ENSG00000184502	1	0
ENSG00000171189	1	0
ENSG00000183454	1	0
ENSG00000105464	1	0
ENSG00000277897	1	0
ENSG00000196639	1	0
ENSG00000179097	1	0
ENSG00000115221	1	0
ENSG00000180914	1	0
ENSG00000101333	1	0
ENSG00000124212	1	0
ENSG00000196109	1	0
ENSG00000188505	1	0
ENSG00000282750	1	0
ENSG00000274939	1	0
ENSG00000274808	1	0
ENSG00000278632	1	0
ENSG00000278299	1	0
ENSG00000277796	1	0
ENSG00000277336	1	0
ENSG00000276085	1	0
ENSG00000206069	1	0
ENSG00000186684	1	0
ENSG00000146205	1	0
ENSG00000182854	1	0
ENSG00000188263	1	0
ENSG00000178750	1	0
ENSG00000160185	1	0
ENSG00000170920	1	0
ENSG00000188886	1	0
ENSG00000167751	1	0
ENSG00000198336	1	0
ENSG00000180269	1	0
ENSG00000204866	1	0
ENSG00000204869	1	0
ENSG00000100346	1	0
ENSG00000115252	1	0
ENSG00000206177	1	0
ENSG00000163520	1	0
ENSG00000288513	1	0
ENSG00000177693	1	0
ENSG00000183733	1	0
ENSG00000183760	1	0
ENSG00000175497	1	0
ENSG00000177398	1	0
ENSG00000170929	1	0
ENSG00000176231	1	0
ENSG00000172519	1	0
ENSG00000181733	1	0
ENSG00000255713	1	0
ENSG00000094661	1	0
ENSG00000232382	1	0
ENSG00000231861	1	0
ENSG00000127515	1	0
ENSG00000174667	1	0
ENSG00000161807	1	0
ENSG00000170923	1	0
ENSG00000130538	1	0
ENSG00000176695	1	0
ENSG00000184140	1	0
ENSG00000231192	1	0
ENSG00000230301	1	0
ENSG00000197938	1	0
ENSG00000236032	1	0
ENSG00000233412	1	0
ENSG00000206536	1	0
ENSG00000196098	1	0
ENSG00000163377	1	0
ENSG00000171049	1	0
ENSG00000182389	1	0
ENSG00000182083	1	0
ENSG00000274332	1	0
ENSG00000277221	1	0
ENSG00000238083	1	0
ENSG00000182698	1	0
ENSG00000169347	1	0
ENSG00000153246	1	0
ENSG00000188039	1	0
ENSG00000223510	1	0
ENSG00000281139	1	0
ENSG00000256762	1	0
ENSG00000214324	1	0
ENSG00000187492	1	0
ENSG00000177238	1	0
ENSG00000143954	1	0
ENSG00000169344	1	0
ENSG00000184571	1	0
ENSG00000182534	1	0
ENSG00000121966	1	0
ENSG00000173335	1	0
ENSG00000196228	1	0
ENSG00000163806	1	0
ENSG00000206531	1	0
ENSG00000124196	1	0
ENSG00000205111	1	0
ENSG00000276333	1	0
ENSG00000162040	1	0
ENSG00000215595	1	0
ENSG00000105419	1	0
ENSG00000184702	1	0
ENSG00000136541	1	0
ENSG00000088756	1	0
ENSG00000205856	1	0
ENSG00000180251	1	0
ENSG00000204640	1	0
ENSG00000260903	1	0
ENSG00000204548	1	0
ENSG00000140839	1	0
ENSG00000114204	1	0
ENSG00000114547	1	0
ENSG00000134443	1	0
ENSG00000149599	1	0
ENSG00000186103	1	0
ENSG00000204595	1	0
ENSG00000258873	1	0
ENSG00000167755	1	0
ENSG00000124103	1	0
ENSG00000213714	1	0
ENSG00000184814	1	0
ENSG00000251692	1	0
ENSG00000188227	1	0
ENSG00000168748	1	0
ENSG00000125888	1	0
ENSG00000213648	1	0
ENSG00000163331	1	0
ENSG00000176601	1	0
ENSG00000187627	1	0
ENSG00000173578	1	0
ENSG00000105290	1	0
ENSG00000172995	1	0
ENSG00000154611	1	0
ENSG00000284810	1	0
ENSG00000168928	1	0
ENSG00000187068	1	0
ENSG00000188425	1	0
ENSG00000101282	1	0
ENSG00000157884	1	0
ENSG00000179270	1	0
ENSG00000142515	1	0
ENSG00000188452	1	0
ENSG00000170848	1	0
ENSG00000138068	1	0
ENSG00000183281	1	0
ENSG00000129221	1	0
ENSG00000172264	1	0
ENSG00000128487	1	0
ENSG00000141161	1	0
ENSG00000145194	1	0
ENSG00000154240	1	0
ENSG00000206026	1	0
ENSG00000180383	1	0
ENSG00000163599	1	0
ENSG00000215547	1	0
ENSG00000215545	1	0
ENSG00000185982	1	0
ENSG00000215474	1	0
ENSG00000215568	1	0
ENSG00000183054	1	0
ENSG00000144355	1	0
ENSG00000174948	1	0
ENSG00000166828	1	0
ENSG00000228696	1	0
ENSG00000206557	1	0
ENSG00000179593	1	0
ENSG00000105371	1	0
ENSG00000115380	1	0
ENSG00000189375	1	0
ENSG00000089012	1	0
ENSG00000206262	1	0
ENSG00000284021	1	0
ENSG00000171916	1	0
ENSG00000136531	1	0
ENSG00000166396	1	0
ENSG00000142025	1	0
ENSG00000206559	1	0
ENSG00000186453	1	0
ENSG00000090402	1	0
ENSG00000131059	1	0
ENSG00000283082	1	0
ENSG00000178934	1	0
ENSG00000188766	1	0
ENSG00000176040	1	0
ENSG00000282928	1	0
ENSG00000104814	1	0
ENSG00000003249	1	0
ENSG00000170298	1	0
ENSG00000214216	1	0
ENSG00000103546	1	0
ENSG00000108576	1	0
ENSG00000278195	1	0
ENSG00000132671	1	0
ENSG00000198203	1	0
ENSG00000006638	1	0
ENSG00000186765	1	0
ENSG00000167754	1	0
ENSG00000129451	1	0
ENSG00000233087	1	0
ENSG00000206107	1	0
ENSG00000185304	1	0
ENSG00000152093	1	0
ENSG00000163092	1	0
ENSG00000173805	1	0
ENSG00000144191	1	0
ENSG00000237521	1	0
ENSG00000182963	1	0
[truncated: 13,326 more rows]

## Sheet: Lung
GeneName	InActivate	Activate
ENSG00000116748	1	0
ENSG00000021852	1	0
ENSG00000160654	1	0
ENSG00000184908	1	0
ENSG00000137869	1	0
ENSG00000198734	1	0
ENSG00000057593	1	0
ENSG00000149534	1	0
ENSG00000196565	1	0
ENSG00000203859	1	0
ENSG00000254647	1	0
ENSG00000139515	1	0
ENSG00000111262	1	0
ENSG00000102683	1	0
ENSG00000090382	1	0
ENSG00000165471	1	0
ENSG00000103313	1	0
ENSG00000092054	1	0
ENSG00000034971	1	0
ENSG00000277361	1	0
ENSG00000104044	1	0
ENSG00000171759	1	0
ENSG00000007372	1	0
ENSG00000188257	1	0
ENSG00000152266	1	0
ENSG00000116745	1	0
ENSG00000074803	1	0
ENSG00000180176	1	0
ENSG00000118194	1	0
ENSG00000165409	1	0
ENSG00000077498	1	0
ENSG00000184937	1	0
ENSG00000121351	1	0
ENSG00000172867	1	0
ENSG00000186081	1	0
ENSG00000151224	1	0
ENSG00000111245	1	0
ENSG00000007908	1	0
ENSG00000125255	1	0
ENSG00000110244	1	0
ENSG00000117601	1	0
ENSG00000173369	1	0
ENSG00000131808	1	0
ENSG00000188536	1	0
ENSG00000244734	1	0
ENSG00000223609	1	0
ENSG00000175097	1	0
ENSG00000143839	1	0
ENSG00000134200	1	0
ENSG00000206172	1	0
ENSG00000213934	1	0
ENSG00000157131	1	0
ENSG00000150337	1	0
ENSG00000132693	1	0
ENSG00000203747	1	0
ENSG00000162747	1	0
ENSG00000136634	1	0
ENSG00000167244	1	0
ENSG00000149294	1	0
ENSG00000017427	1	0
ENSG00000111537	1	0
ENSG00000089250	1	0
ENSG00000102468	1	0
ENSG00000188488	1	0
ENSG00000188404	1	0
ENSG00000243480	1	0
ENSG00000100739	1	0
ENSG00000198216	1	0
ENSG00000175868	1	0
ENSG00000167286	1	0
ENSG00000198851	1	0
ENSG00000180720	1	0
ENSG00000080644	1	0
ENSG00000117971	1	0
ENSG00000165841	1	0
ENSG00000138115	1	0
ENSG00000138109	1	0
ENSG00000108242	1	0
ENSG00000187048	1	0
ENSG00000288362	1	0
ENSG00000140459	1	0
ENSG00000095596	1	0
ENSG00000211448	1	0
ENSG00000149295	1	0
ENSG00000110203	1	0
ENSG00000186297	1	0
ENSG00000166206	1	0
ENSG00000187730	1	0
ENSG00000136750	1	0
ENSG00000163873	1	0
ENSG00000273079	1	0
ENSG00000203857	1	0
ENSG00000179546	1	0
ENSG00000158748	1	0
ENSG00000116329	1	0
ENSG00000127472	1	0
ENSG00000175535	1	0
ENSG00000168229	1	0
ENSG00000185933	1	0
ENSG00000278247	1	0
ENSG00000275009	1	0
ENSG00000288214	1	0
ENSG00000273976	1	0
ENSG00000277291	1	0
ENSG00000185940	1	0
ENSG00000186007	1	0
ENSG00000188655	1	0
ENSG00000182854	1	0
ENSG00000170967	1	0
ENSG00000188649	1	0
ENSG00000132681	1	0
ENSG00000259571	1	0
ENSG00000183310	1	0
ENSG00000187701	1	0
ENSG00000177151	1	0
ENSG00000221977	1	0
ENSG00000181001	1	0
ENSG00000177476	1	0
ENSG00000177489	1	0
ENSG00000205495	1	0
ENSG00000180934	1	0
ENSG00000177174	1	0
ENSG00000181939	1	0
ENSG00000181785	1	0
ENSG00000181009	1	0
ENSG00000162624	1	0
ENSG00000186119	1	0
ENSG00000236981	1	0
ENSG00000172324	1	0
ENSG00000258817	1	0
ENSG00000238243	1	0
ENSG00000197591	1	0
ENSG00000187612	1	0
ENSG00000279263	1	0
ENSG00000279301	1	0
ENSG00000171014	1	0
ENSG00000196772	1	0
ENSG00000279761	1	0
ENSG00000181803	1	0
ENSG00000149090	1	0
ENSG00000184276	1	0
ENSG00000072694	1	0
ENSG00000007933	1	0
ENSG00000197849	1	0
ENSG00000263328	1	0
ENSG00000150261	1	0
ENSG00000178965	1	0
ENSG00000196341	1	0
ENSG00000279116	1	0
ENSG00000172464	1	0
ENSG00000184478	1	0
ENSG00000273953	1	0
ENSG00000281680	1	0
ENSG00000170683	1	0
ENSG00000172154	1	0
ENSG00000206177	1	0
ENSG00000255307	1	0
ENSG00000181752	1	0
ENSG00000174982	1	0
ENSG00000155249	1	0
ENSG00000167822	1	0
ENSG00000181927	1	0
ENSG00000172640	1	0
ENSG00000275754	1	0
ENSG00000276821	1	0
ENSG00000196240	1	0
ENSG00000197790	1	0
ENSG00000288513	1	0
ENSG00000177693	1	0
ENSG00000277495	1	0
ENSG00000256574	1	0
ENSG00000181036	1	0
ENSG00000278489	1	0
ENSG00000281533	1	0
ENSG00000205867	1	0
ENSG00000196946	1	0
ENSG00000185610	1	0
ENSG00000253831	1	0
ENSG00000119283	1	0
ENSG00000197769	1	0
ENSG00000158014	1	0
ENSG00000184599	1	0
ENSG00000280204	1	0
ENSG00000197887	1	0
ENSG00000170790	1	0
ENSG00000276451	1	0
ENSG00000280899	1	0
ENSG00000279000	1	0
ENSG00000254737	1	0
ENSG00000182634	1	0
ENSG00000234560	1	0
ENSG00000196266	1	0
ENSG00000184155	1	0
ENSG00000180475	1	0
ENSG00000198965	1	0
ENSG00000173285	1	0
ENSG00000196248	1	0
ENSG00000186306	1	0
ENSG00000180708	1	0
ENSG00000279111	1	0
ENSG00000198967	1	0
ENSG00000176198	1	0
ENSG00000176219	1	0
ENSG00000279486	1	0
ENSG00000188124	1	0
ENSG00000187080	1	0
ENSG00000177535	1	0
ENSG00000178358	1	0
ENSG00000203663	1	0
ENSG00000198128	1	0
ENSG00000198601	1	0
ENSG00000228198	1	0
ENSG00000162727	1	0
ENSG00000177186	1	0
ENSG00000177201	1	0
ENSG00000184022	1	0
ENSG00000182783	1	0
ENSG00000177212	1	0
ENSG00000275617	1	0
ENSG00000274870	1	0
ENSG00000196944	1	0
ENSG00000275102	1	0
ENSG00000273827	1	0
ENSG00000203661	1	0
ENSG00000172188	1	0
ENSG00000279514	1	0
ENSG00000176547	1	0
ENSG00000185926	1	0
ENSG00000181903	1	0
ENSG00000254466	1	0
ENSG00000176200	1	0
ENSG00000166884	1	0
ENSG00000172742	1	0
ENSG00000169484	1	0
ENSG00000176253	1	0
ENSG00000176230	1	0
ENSG00000176246	1	0
ENSG00000288194	1	0
ENSG00000274102	1	0
ENSG00000176294	1	0
ENSG00000184394	1	0
ENSG00000176555	1	0
ENSG00000176567	1	0
ENSG00000172208	1	0
ENSG00000172320	1	0
ENSG00000176495	1	0
ENSG00000172459	1	0
ENSG00000169327	1	0
ENSG00000172362	1	0
ENSG00000189181	1	0
ENSG00000186113	1	0
ENSG00000279395	1	0
ENSG00000205030	1	0
ENSG00000255012	1	0
ENSG00000254834	1	0
ENSG00000174937	1	0
ENSG00000150269	1	0
ENSG00000279961	1	0
ENSG00000262784	1	0
ENSG00000181698	1	0
ENSG00000262851	1	0
ENSG00000181718	1	0
ENSG00000261897	1	0
ENSG00000172489	1	0
ENSG00000205496	1	0
ENSG00000176895	1	0
ENSG00000176239	1	0
ENSG00000197428	1	0
ENSG00000280021	1	0
ENSG00000176925	1	0
ENSG00000187918	1	0
ENSG00000176798	1	0
ENSG00000184698	1	0
ENSG00000167360	1	0
ENSG00000176922	1	0
ENSG00000176900	1	0
ENSG00000176742	1	0
ENSG00000171944	1	0
ENSG00000221996	1	0
ENSG00000187747	1	0
ENSG00000181609	1	0
ENSG00000176787	1	0
ENSG00000180974	1	0
ENSG00000205409	1	0
ENSG00000183269	1	0
ENSG00000226288	1	0
ENSG00000196778	1	0
ENSG00000181963	1	0
ENSG00000183313	1	0
ENSG00000180988	1	0
ENSG00000181074	1	0
ENSG00000279270	1	0
ENSG00000183389	1	0
ENSG00000181023	1	0
ENSG00000180919	1	0
ENSG00000205330	1	0
ENSG00000185821	1	0
ENSG00000180433	1	0
ENSG00000197403	1	0
ENSG00000181499	1	0
ENSG00000221931	1	0
ENSG00000197532	1	0
ENSG00000196119	1	0
ENSG00000170953	1	0
ENSG00000280090	1	0
ENSG00000181518	1	0
ENSG00000255298	1	0
ENSG00000262611	1	0
ENSG00000181693	1	0
ENSG00000181767	1	0
ENSG00000181761	1	0
ENSG00000262755	1	0
ENSG00000280314	1	0
ENSG00000284723	1	0
ENSG00000172199	1	0
ENSG00000262796	1	0
ENSG00000172487	1	0
ENSG00000172377	1	0
ENSG00000186509	1	0
ENSG00000261958	1	0
ENSG00000174914	1	0
ENSG00000162763	1	0
ENSG00000198283	1	0
ENSG00000284733	1	0
ENSG00000230178	1	0
ENSG00000278870	1	0
ENSG00000176893	1	0
ENSG00000288501	1	0
ENSG00000183706	1	0
ENSG00000170605	1	0
ENSG00000255223	1	0
ENSG00000284255	1	0
ENSG00000221954	1	0
ENSG00000221840	1	0
ENSG00000181961	1	0
ENSG00000181958	1	0
ENSG00000284662	1	0
ENSG00000188340	1	0
ENSG00000196171	1	0
ENSG00000179919	1	0
ENSG00000181371	1	0
ENSG00000186513	1	0
ENSG00000262647	1	0
ENSG00000172457	1	0
ENSG00000171561	1	0
ENSG00000169214	1	0
ENSG00000167359	1	0
ENSG00000181616	1	0
ENSG00000181273	1	0
ENSG00000172289	1	0
ENSG00000196099	1	0
ENSG00000184140	1	0
ENSG00000203757	1	0
ENSG00000205497	1	0
ENSG00000187537	1	0
ENSG00000204571	1	0
ENSG00000108001	1	0
ENSG00000203852	1	0
ENSG00000169208	1	0
ENSG00000255582	1	0
ENSG00000284609	1	0
ENSG00000284680	1	0
ENSG00000172769	1	0
ENSG00000175619	1	0
ENSG00000278659	1	0
ENSG00000278689	1	0
ENSG00000198104	1	0
ENSG00000176281	1	0
ENSG00000186092	1	0
ENSG00000169488	1	0
ENSG00000197437	1	0
ENSG00000197786	1	0
ENSG00000197706	1	0
ENSG00000174970	1	0
ENSG00000174957	1	0
ENSG00000188324	1	0
ENSG00000179626	1	0
ENSG00000277113	1	0
ENSG00000278377	1	0
ENSG00000196539	1	0
ENSG00000205029	1	0
ENSG00000187857	1	0
ENSG00000184954	1	0
ENSG00000176299	1	0
ENSG00000165762	1	0
ENSG00000196832	1	0
ENSG00000237388	1	0
ENSG00000260811	1	0
ENSG00000205328	1	0
ENSG00000205327	1	0
ENSG00000177462	1	0
ENSG00000172365	1	0
ENSG00000167355	1	0
ENSG00000188910	1	0
ENSG00000116882	1	0
ENSG00000162493	1	0
ENSG00000070886	1	0
ENSG00000205846	1	0
ENSG00000255221	1	0
ENSG00000079393	1	0
ENSG00000180730	1	0
ENSG00000263961	1	0
ENSG00000198400	1	0
ENSG00000174876	1	0
ENSG00000187733	1	0
ENSG00000237763	1	0
ENSG00000186897	1	0
ENSG00000274126	1	0
ENSG00000184601	1	0
ENSG00000182898	1	0
ENSG00000120051	1	0
ENSG00000188800	1	0
ENSG00000204710	1	0
ENSG00000257046	1	0
ENSG00000276333	1	0
ENSG00000162040	1	0
ENSG00000282584	1	0
ENSG00000243073	1	0
ENSG00000187398	1	0
ENSG00000197915	1	0
ENSG00000179930	1	0
ENSG00000203942	1	0
ENSG00000162494	1	0
ENSG00000203784	1	0
ENSG00000117598	1	0
ENSG00000282119	1	0
ENSG00000232423	1	0
ENSG00000281573	1	0
ENSG00000282298	1	0
ENSG00000283139	1	0
ENSG00000204505	1	0
ENSG00000197106	1	0
ENSG00000183559	1	0
ENSG00000155265	1	0
ENSG00000204022	1	0
ENSG00000162365	1	0
ENSG00000203985	1	0
ENSG00000204010	1	0
ENSG00000203837	1	0
ENSG00000206150	1	0
ENSG00000278021	1	0
ENSG00000282583	1	0
ENSG00000283387	1	0
ENSG00000182330	1	0
ENSG00000279195	1	0
ENSG00000204510	1	0
ENSG00000183715	1	0
ENSG00000277389	1	0
ENSG00000205864	1	0
ENSG00000204979	1	0
ENSG00000244411	1	0
ENSG00000275920	1	0
ENSG00000281191	1	0
ENSG00000196224	1	0
ENSG00000278620	1	0
ENSG00000204572	1	0
ENSG00000148604	1	0
ENSG00000173728	1	0
ENSG00000182545	1	0
ENSG00000108018	1	0
ENSG00000257115	1	0
ENSG00000188558	1	0
ENSG00000262315	1	0
ENSG00000262191	1	0
ENSG00000276420	1	0
ENSG00000282424	1	0
ENSG00000283150	1	0
ENSG00000270601	1	0
ENSG00000204518	1	0
ENSG00000282175	1	0
ENSG00000179172	1	0
ENSG00000251692	1	0
ENSG00000179256	1	0
ENSG00000188375	1	0
ENSG00000204300	1	0
ENSG00000159516	1	0
ENSG00000204671	1	0
ENSG00000143520	1	0
ENSG00000244094	1	0
ENSG00000184163	1	0
ENSG00000223572	1	0
ENSG00000133067	1	0
ENSG00000196805	1	0
ENSG00000082482	1	0
ENSG00000107447	1	0
ENSG00000151136	1	0
ENSG00000204033	1	0
ENSG00000170324	1	0
ENSG00000278229	1	0
ENSG00000182774	1	0
ENSG00000215252	1	0
ENSG00000203785	1	0
ENSG00000173673	1	0
ENSG00000185523	1	0
ENSG00000204481	1	0
ENSG00000198854	1	0
ENSG00000258436	1	0
ENSG00000203786	1	0
ENSG00000206013	1	0
ENSG00000109851	1	0
ENSG00000203795	1	0
ENSG00000213578	1	0
ENSG00000214285	1	0
ENSG00000122375	1	0
ENSG00000203805	1	0
ENSG00000132746	1	0
ENSG00000284903	1	0
ENSG00000149516	1	0
ENSG00000180116	1	0
ENSG00000188487	1	0
ENSG00000205126	1	0
ENSG00000132938	1	0
ENSG00000122224	1	0
ENSG00000157782	1	0
ENSG00000110680	1	0
ENSG00000270276	1	0
ENSG00000276595	1	0
ENSG00000182077	1	0
ENSG00000198732	1	0
ENSG00000205669	1	0
ENSG00000168070	1	0
ENSG00000166091	1	0
ENSG00000197580	1	0
ENSG00000132259	1	0
ENSG00000187510	1	0
ENSG00000169218	1	0
ENSG00000159289	1	0
ENSG00000285383	1	0
ENSG00000166159	1	0
ENSG00000253148	1	0
ENSG00000184350	1	0
ENSG00000215915	1	0
ENSG00000282663	1	0
ENSG00000187545	1	0
ENSG00000184313	1	0
ENSG00000158816	1	0
ENSG00000205363	1	0
ENSG00000132749	1	0
ENSG00000152463	1	0
ENSG00000184999	1	0
ENSG00000274734	1	0
ENSG00000286139	1	0
ENSG00000285077	1	0
ENSG00000050438	1	0
ENSG00000110786	1	0
ENSG00000265190	1	0
ENSG00000197430	1	0
ENSG00000134216	1	0
ENSG00000272196	1	0
ENSG00000204179	1	0
ENSG00000129965	1	0
ENSG00000178645	1	0
ENSG00000196581	1	0
ENSG00000170054	1	0
ENSG00000158488	1	0
ENSG00000182183	1	0
ENSG00000186510	1	0
ENSG00000288250	1	0
ENSG00000130595	1	0
ENSG00000215864	1	0
ENSG00000182667	1	0
ENSG00000162009	1	0
ENSG00000134827	1	0
ENSG00000137634	1	0
ENSG00000162692	1	0
ENSG00000277445	1	0
ENSG00000214575	1	0
ENSG00000166928	1	0
ENSG00000229859	1	0
ENSG00000229183	1	0
ENSG00000165685	1	0
ENSG00000214700	1	0
ENSG00000166105	1	0
ENSG00000198842	1	0
ENSG00000186910	1	0
ENSG00000215009	1	0
ENSG00000187806	1	0
ENSG00000204021	1	0
ENSG00000189431	1	0
ENSG00000188869	1	0
ENSG00000137766	1	0
ENSG00000116726	1	0
ENSG00000225899	1	0
ENSG00000180644	1	0
ENSG00000197177	1	0
ENSG00000259823	1	0
ENSG00000258102	1	0
ENSG00000233954	1	0
ENSG00000163209	1	0
ENSG00000277730	1	0
ENSG00000268320	1	0
ENSG00000162456	1	0
ENSG00000262111	1	0
ENSG00000274699	1	0
ENSG00000256188	1	0
ENSG00000188909	1	0
ENSG00000204501	1	0
ENSG00000181333	1	0
ENSG00000168243	1	0
ENSG00000100721	1	0
ENSG00000135426	1	0
ENSG00000166961	1	0
ENSG00000148483	1	0
ENSG00000264230	1	0
ENSG00000179088	1	0
ENSG00000165682	1	0
ENSG00000183317	1	0
ENSG00000183971	1	0
ENSG00000185306	1	0
ENSG00000253626	1	0
ENSG00000204480	1	0
ENSG00000277853	1	0
ENSG00000282212	1	0
ENSG00000279804	1	0
ENSG00000204479	1	0
ENSG00000204478	1	0
ENSG00000143632	1	0
ENSG00000183644	1	0
ENSG00000278767	1	0
ENSG00000140093	1	0
ENSG00000188610	1	0
ENSG00000226397	1	0
ENSG00000228607	1	0
ENSG00000183476	1	0
ENSG00000263956	1	0
ENSG00000117152	1	0
ENSG00000204020	1	0
ENSG00000183571	1	0
ENSG00000185652	1	0
ENSG00000188984	1	0
ENSG00000188385	1	0
ENSG00000233802	1	0
ENSG00000188620	1	0
ENSG00000183463	1	0
ENSG00000183379	1	0
ENSG00000187862	1	0
ENSG00000272803	1	0
ENSG00000275679	1	0
ENSG00000134551	1	0
ENSG00000121742	1	0
ENSG00000133101	1	0
ENSG00000177551	1	0
ENSG00000148704	1	0
ENSG00000129159	1	0
ENSG00000152578	1	0
ENSG00000139915	1	0
ENSG00000134539	1	0
ENSG00000140379	1	0
ENSG00000176083	1	0
ENSG00000288490	1	0
ENSG00000182870	1	0
ENSG00000215853	1	0
ENSG00000236334	1	0
ENSG00000196550	1	0
ENSG00000183598	1	0
ENSG00000134339	1	0
ENSG00000183230	1	0
ENSG00000175018	1	0
ENSG00000173239	1	0
ENSG00000235942	1	0
ENSG00000183128	1	0
ENSG00000236027	1	0
ENSG00000080166	1	0
ENSG00000256660	1	0
ENSG00000137968	1	0
ENSG00000204918	1	0
ENSG00000229665	1	0
ENSG00000227151	1	0
ENSG00000234278	1	0
ENSG00000276495	1	0
ENSG00000034053	1	0
ENSG00000100678	1	0
ENSG00000188393	1	0
ENSG00000196482	1	0
ENSG00000203943	1	0
ENSG00000142698	1	0
ENSG00000254656	1	0
ENSG00000169550	1	0
ENSG00000151632	1	0
ENSG00000009709	1	0
ENSG00000263464	1	0
ENSG00000067715	1	0
ENSG00000133110	1	0
ENSG00000181234	1	0
ENSG00000203740	1	0
ENSG00000137757	1	0
ENSG00000173237	1	0
ENSG00000204450	1	0
ENSG00000197658	1	0
ENSG00000204006	1	0
ENSG00000274109	1	0
ENSG00000282530	1	0
ENSG00000283370	1	0
ENSG00000275774	1	0
ENSG00000288481	1	0
ENSG00000276430	1	0
ENSG00000189090	1	0
ENSG00000121446	1	0
ENSG00000132958	1	0
ENSG00000078328	1	0
ENSG00000177098	1	0
ENSG00000172350	1	0
ENSG00000150672	1	0
ENSG00000150275	1	0
ENSG00000070748	1	0
ENSG00000171772	1	0
ENSG00000165443	1	0
ENSG00000176697	1	0
ENSG00000139209	1	0
ENSG00000148935	1	0
ENSG00000086991	1	0
ENSG00000089169	1	0
ENSG00000263353	1	0
ENSG00000235376	1	0
ENSG00000188611	1	0
ENSG00000255009	1	0
ENSG00000186086	1	0
ENSG00000196427	1	0
ENSG00000271567	1	0
ENSG00000133115	1	0
ENSG00000277614	1	0
ENSG00000281931	1	0
ENSG00000166922	1	0
ENSG00000162374	1	0
ENSG00000214376	1	0
ENSG00000237353	1	0
ENSG00000143107	1	0
ENSG00000277322	1	0
ENSG00000165935	1	0
ENSG00000205832	1	0
ENSG00000248712	1	0
ENSG00000188771	1	0
ENSG00000139304	1	0
ENSG00000204950	1	0
ENSG00000184613	1	0
ENSG00000229474	1	0
ENSG00000148482	1	0
ENSG00000140478	1	0
ENSG00000179520	1	0
ENSG00000222036	1	0
ENSG00000151892	1	0
ENSG00000205857	1	0
ENSG00000185958	1	0
ENSG00000233932	1	0
ENSG00000178217	1	0
ENSG00000152936	1	0
ENSG00000139155	1	0
ENSG00000188691	1	0
ENSG00000188100	1	0
ENSG00000214414	1	0
ENSG00000162723	1	0
ENSG00000175820	1	0
ENSG00000205693	1	0
ENSG00000170486	1	0
ENSG00000143469	1	0
ENSG00000232258	1	0
ENSG00000229544	1	0
ENSG00000235711	1	0
ENSG00000281934	1	0
ENSG00000239810	1	0
ENSG00000134193	1	0
ENSG00000163534	1	0
ENSG00000134873	1	0
ENSG00000186440	1	0
ENSG00000027869	1	0
ENSG00000175985	1	0
ENSG00000235268	1	0
ENSG00000166736	1	0
ENSG00000182346	1	0
ENSG00000117501	1	0
ENSG00000256374	1	0
ENSG00000275974	1	0
ENSG00000279782	1	0
ENSG00000214688	1	0
ENSG00000182170	1	0
ENSG00000189253	1	0
ENSG00000167195	1	0
ENSG00000278662	1	0
ENSG00000071203	1	0
ENSG00000172538	1	0
ENSG00000163395	1	0
ENSG00000198570	1	0
ENSG00000135409	1	0
ENSG00000240563	1	0
ENSG00000170370	1	0
ENSG00000185737	1	0
ENSG00000133105	1	0
ENSG00000166192	1	0
ENSG00000116785	1	0
ENSG00000122223	1	0
ENSG00000185518	1	0
ENSG00000240021	1	0
ENSG00000188991	1	0
ENSG00000281618	1	0
ENSG00000244242	1	0
ENSG00000178462	1	0
ENSG00000148600	1	0
ENSG00000143768	1	0
ENSG00000173391	1	0
ENSG00000170374	1	0
ENSG00000137648	1	0
ENSG00000162761	1	0
ENSG00000242173	1	0
ENSG00000111199	1	0
ENSG00000173227	1	0
ENSG00000166863	1	0
ENSG00000162739	1	0
ENSG00000132185	1	0
ENSG00000066294	1	0
ENSG00000132972	1	0
ENSG00000075673	1	0
ENSG00000232196	1	0
ENSG00000249860	1	0
ENSG00000230778	1	0
ENSG00000256892	1	0
ENSG00000256797	1	0
ENSG00000204172	1	0
ENSG00000275051	1	0
ENSG00000125207	1	0
ENSG00000010379	1	0
ENSG00000227059	1	0
ENSG00000276886	1	0
ENSG00000282046	1	0
ENSG00000166923	1	0
ENSG00000148735	1	0
ENSG00000134376	1	0
ENSG00000232113	1	0
ENSG00000120471	1	0
ENSG00000204449	1	0
ENSG00000143297	1	0
ENSG00000133083	1	0
ENSG00000107807	1	0
ENSG00000203783	1	0
ENSG00000255359	1	0
ENSG00000186188	1	0
ENSG00000180287	1	0
ENSG00000214943	1	0
ENSG00000258453	1	0
ENSG00000148584	1	0
ENSG00000182333	1	0
ENSG00000162782	1	0
ENSG00000183560	1	0
ENSG00000152078	1	0
ENSG00000255071	1	0
ENSG00000169474	1	0
ENSG00000143452	1	0
ENSG00000223601	1	0
ENSG00000171811	1	0
ENSG00000174827	1	0
ENSG00000134365	1	0
ENSG00000151413	1	0
ENSG00000185046	1	0
ENSG00000143603	1	0
ENSG00000172915	1	0
ENSG00000197472	1	0
ENSG00000237330	1	0
ENSG00000107831	1	0
ENSG00000182053	1	0
ENSG00000223417	1	0
ENSG00000214891	1	0
ENSG00000117594	1	0
ENSG00000128918	1	0
ENSG00000151812	1	0
ENSG00000012504	1	0
ENSG00000172322	1	0
ENSG00000153233	1	0
ENSG00000273533	1	0
ENSG00000140067	1	0
ENSG00000139220	1	0
ENSG00000166840	1	0
ENSG00000143318	1	0
ENSG00000118729	1	0
ENSG00000227868	1	0
ENSG00000275571	1	0
ENSG00000215912	1	0
ENSG00000137948	1	0
ENSG00000225805	1	0
ENSG00000142875	1	0
ENSG00000135374	1	0
ENSG00000186652	1	0
ENSG00000110079	1	0
ENSG00000149972	1	0
ENSG00000259772	1	0
ENSG00000196418	1	0
ENSG00000172572	1	0
ENSG00000019505	1	0
ENSG00000110077	1	0
ENSG00000131650	1	0
ENSG00000184293	1	0
ENSG00000107593	1	0
ENSG00000134258	1	0
ENSG00000077327	1	0
ENSG00000018236	1	0
ENSG00000133063	1	0
ENSG00000138347	1	0
ENSG00000111218	1	0
ENSG00000116675	1	0
ENSG00000227729	1	0
ENSG00000081985	1	0
ENSG00000197454	1	0
ENSG00000179615	1	0
ENSG00000139734	1	0
ENSG00000102794	1	0
ENSG00000148948	1	0
ENSG00000166006	1	0
ENSG00000274839	1	0
ENSG00000230657	1	0
ENSG00000197893	1	0
ENSG00000165556	1	0
ENSG00000274166	1	0
ENSG00000184206	1	0
ENSG00000262418	1	0
ENSG00000081237	1	0
ENSG00000133665	1	0
ENSG00000166407	1	0
ENSG00000007038	1	0
ENSG00000165588	1	0
ENSG00000100450	1	0
ENSG00000134207	1	0
ENSG00000182256	1	0
ENSG00000082175	1	0
ENSG00000214290	1	0
ENSG00000267909	1	0
ENSG00000156113	1	0
ENSG00000274404	1	0
ENSG00000186715	1	0
ENSG00000198542	1	0
ENSG00000117215	1	0
ENSG00000166073	1	0
ENSG00000197891	1	0
ENSG00000197084	1	0
ENSG00000203963	1	0
ENSG00000165606	1	0
ENSG00000244020	1	0
ENSG00000166415	1	0
ENSG00000139292	1	0
ENSG00000188162	1	0
ENSG00000288113	1	0
ENSG00000230031	1	0
ENSG00000288347	1	0
ENSG00000233917	1	0
ENSG00000282773	1	0
ENSG00000206127	1	0
ENSG00000054938	1	0
ENSG00000188501	1	0
ENSG00000214534	1	0
ENSG00000204174	1	0
ENSG00000288157	1	0
ENSG00000264717	1	0
ENSG00000285221	1	0
ENSG00000100884	1	0
ENSG00000178235	1	0
ENSG00000169224	1	0
ENSG00000120669	1	0
ENSG00000127152	1	0
ENSG00000215277	1	0
ENSG00000166535	1	0
ENSG00000278186	1	0
ENSG00000188626	1	0
ENSG00000278119	1	0
ENSG00000179938	1	0
ENSG00000186399	1	0
ENSG00000261794	1	0
ENSG00000284076	1	0
ENSG00000249931	1	0
ENSG00000283589	1	0
ENSG00000232653	1	0
ENSG00000198765	1	0
ENSG00000026751	1	0
ENSG00000127325	1	0
ENSG00000010932	1	0
ENSG00000165309	1	0
ENSG00000182901	1	0
ENSG00000100557	1	0
ENSG00000016490	1	0
ENSG00000152092	1	0
ENSG00000111404	1	0
ENSG00000139364	1	0
ENSG00000173262	1	0
ENSG00000174015	1	0
ENSG00000143194	1	0
ENSG00000276342	1	0
ENSG00000258986	1	0
ENSG00000167139	1	0
ENSG00000178997	1	0
ENSG00000275568	1	0
ENSG00000198826	1	0
ENSG00000151572	1	0
ENSG00000150361	1	0
ENSG00000197406	1	0
ENSG00000049249	1	0
ENSG00000066382	1	0
ENSG00000134940	1	0
ENSG00000132703	1	0
ENSG00000111701	1	0
ENSG00000169594	1	0
ENSG00000277405	1	0
ENSG00000170099	1	0
ENSG00000158477	1	0
ENSG00000158485	1	0
ENSG00000158481	1	0
ENSG00000116824	1	0
ENSG00000110848	1	0
ENSG00000158825	1	0
ENSG00000198610	1	0
ENSG00000092009	1	0
ENSG00000188822	1	0
ENSG00000143320	1	0
ENSG00000100448	1	0
ENSG00000110887	1	0
ENSG00000011465	1	0
ENSG00000143196	1	0
ENSG00000143278	1	0
ENSG00000179639	1	0
ENSG00000075388	1	0
ENSG00000143631	1	0
ENSG00000140287	1	0
ENSG00000244414	1	0
ENSG00000121905	1	0
ENSG00000151655	1	0
ENSG00000130037	1	0
ENSG00000151079	1	0
ENSG00000143473	1	0
ENSG00000177807	1	0
ENSG00000170498	1	0
ENSG00000111796	1	0
ENSG00000134545	1	0
ENSG00000205809	1	0
ENSG00000205810	1	0
ENSG00000170477	1	0
ENSG00000205426	1	0
ENSG00000170523	1	0
ENSG00000135443	1	0
ENSG00000167531	1	0
ENSG00000139329	1	0
ENSG00000124939	1	0
ENSG00000110484	1	0
ENSG00000149968	1	0
ENSG00000137673	1	0
ENSG00000118113	1	0
ENSG00000166670	1	0
ENSG00000262406	1	0
ENSG00000137745	1	0
ENSG00000163563	1	0
ENSG00000260314	1	0
ENSG00000111046	1	0
ENSG00000197616	1	0
ENSG00000129152	1	0
ENSG00000122180	1	0
ENSG00000288364	1	0
ENSG00000182636	1	0
ENSG00000134259	1	0
ENSG00000120937	1	0
ENSG00000109991	1	0
ENSG00000136099	1	0
ENSG00000116703	1	0
ENSG00000183395	1	0
ENSG00000087494	1	0
ENSG00000169213	1	0
ENSG00000265203	1	0
ENSG00000090104	1	0
ENSG00000127074	1	0
ENSG00000281988	1	0
ENSG00000288263	1	0
ENSG00000185974	1	0
ENSG00000169385	1	0
ENSG00000169397	1	0
ENSG00000143556	1	0
ENSG00000143546	1	0
ENSG00000143184	1	0
ENSG00000117090	1	0
ENSG00000187714	1	0
ENSG00000170290	1	0
ENSG00000173267	1	0
ENSG00000169469	1	0
ENSG00000163554	1	0
ENSG00000143185	1	0
ENSG00000116147	1	0
ENSG00000172236	1	0
ENSG00000149021	1	0
ENSG00000169884	1	0
ENSG00000129170	1	0
ENSG00000197614	1	0
ENSG00000285435	1	0
ENSG00000168148	1	0
ENSG00000203812	1	0
ENSG00000270882	1	0
ENSG00000171794	1	0
ENSG00000167780	1	0
ENSG00000140030	1	0
ENSG00000138615	1	0
ENSG00000043039	1	0
ENSG00000174371	1	0
ENSG00000184933	1	0
ENSG00000149133	1	0
ENSG00000166368	1	0
ENSG00000139547	1	0
ENSG00000135116	1	0
ENSG00000139985	1	0
ENSG00000116833	1	0
ENSG00000185559	1	0
ENSG00000129151	1	0
ENSG00000102466	1	0
ENSG00000122025	1	0
ENSG00000148702	1	0
ENSG00000110436	1	0
ENSG00000129167	1	0
ENSG00000165970	1	0
ENSG00000137860	1	0
ENSG00000156222	1	0
ENSG00000119973	1	0
ENSG00000151320	1	0
ENSG00000139352	1	0
ENSG00000166426	1	0
ENSG00000119715	1	0
ENSG00000197757	1	0
ENSG00000172818	1	0
ENSG00000139144	1	0
ENSG00000149575	1	0
ENSG00000127324	1	0
ENSG00000116194	1	0
ENSG00000170454	1	0
ENSG00000140297	1	0
ENSG00000170075	1	0
ENSG00000137674	1	0
ENSG00000197901	1	0
ENSG00000021645	1	0
ENSG00000163568	1	0
ENSG00000174498	1	0
ENSG00000213231	1	0
ENSG00000083782	1	0
ENSG00000266524	1	0
ENSG00000070019	1	0
ENSG00000177301	1	0
ENSG00000251655	1	0
ENSG00000140986	1	0
ENSG00000088386	1	0
ENSG00000120337	1	0
ENSG00000162344	1	0
ENSG00000134812	1	0
ENSG00000159251	1	0
ENSG00000134817	1	0
ENSG00000178363	1	0
ENSG00000186895	1	0
ENSG00000176165	1	0
ENSG00000121634	1	0
ENSG00000189280	1	0
ENSG00000132975	1	0
ENSG00000170128	1	0
ENSG00000213931	1	0
ENSG00000130656	1	0
ENSG00000266200	1	0
ENSG00000125084	1	0
ENSG00000138622	1	0
ENSG00000172410	1	0
ENSG00000175189	1	0
ENSG00000163207	1	0
ENSG00000143105	1	0
ENSG00000254997	1	0
ENSG00000205420	1	0
ENSG00000185479	1	0
ENSG00000180660	1	0
ENSG00000111049	1	0
ENSG00000171786	1	0
ENSG00000163221	1	0
ENSG00000179455	1	0
ENSG00000080910	1	0
ENSG00000196793	1	0
ENSG00000203737	1	0
ENSG00000069431	1	0
ENSG00000006611	1	0
ENSG00000142789	1	0
ENSG00000100867	1	0
ENSG00000139187	1	0
ENSG00000149124	1	0
ENSG00000073754	1	0
ENSG00000134640	1	0
ENSG00000196754	1	0
ENSG00000182968	1	0
ENSG00000241794	1	0
ENSG00000167800	1	0
ENSG00000198033	1	0
ENSG00000140557	1	0
ENSG00000149305	1	0
ENSG00000156575	1	0
ENSG00000167768	1	0
ENSG00000165973	1	0
ENSG00000162068	1	0
ENSG00000133636	1	0
ENSG00000198807	1	0
ENSG00000139053	1	0
ENSG00000100665	1	0
ENSG00000187021	1	0
ENSG00000110777	1	0
ENSG00000121335	1	0
ENSG00000275624	1	0
ENSG00000197870	1	0
ENSG00000154096	1	0
ENSG00000170382	1	0
ENSG00000102837	1	0
ENSG00000134538	1	0
ENSG00000148965	1	0
ENSG00000137975	1	0
ENSG00000124935	1	0
ENSG00000168515	1	0
ENSG00000138136	1	0
ENSG00000135773	1	0
ENSG00000167825	1	0
ENSG00000135447	1	0
ENSG00000138207	1	0
ENSG00000110375	1	0
ENSG00000180806	1	0
ENSG00000134532	1	0
ENSG00000163216	1	0
ENSG00000180318	1	0
ENSG00000139330	1	0
ENSG00000117281	1	0
ENSG00000125285	1	0
ENSG00000044012	1	0
ENSG00000042781	1	0
ENSG00000043355	1	0
ENSG00000118094	1	0
ENSG00000111432	1	0
ENSG00000182379	1	0
ENSG00000162438	1	0
ENSG00000219073	1	0
ENSG00000184302	1	0
ENSG00000135517	1	0
ENSG00000137699	1	0
ENSG00000184984	1	0
ENSG00000016602	1	0
ENSG00000187140	1	0
ENSG00000110427	1	0
ENSG00000095917	1	0
ENSG00000196184	1	0
ENSG00000221888	1	0
ENSG00000168124	1	0
ENSG00000168158	1	0
ENSG00000182070	1	0
ENSG00000197125	1	0
ENSG00000280908	1	0
ENSG00000159339	1	0
ENSG00000139223	1	0
ENSG00000185070	1	0
ENSG00000182050	1	0
ENSG00000281459	1	0
ENSG00000142623	1	0
ENSG00000142224	1	0
ENSG00000165966	1	0
ENSG00000183542	1	0
ENSG00000140279	1	0
ENSG00000123388	1	0
ENSG00000027644	1	0
ENSG00000256713	1	0
ENSG00000159455	1	0
ENSG00000166523	1	0
ENSG00000188770	1	0
ENSG00000151650	1	0
ENSG00000170748	1	0
ENSG00000132855	1	0
ENSG00000188784	1	0
ENSG00000198353	1	0
ENSG00000116218	1	0
ENSG00000075035	1	0
ENSG00000159164	1	0
ENSG00000134874	1	0
ENSG00000156395	1	0
ENSG00000110076	1	0
ENSG00000169330	1	0
ENSG00000262607	1	0
ENSG00000120645	1	0
ENSG00000111249	1	0
ENSG00000060709	1	0
ENSG00000162722	1	0
ENSG00000116254	1	0
ENSG00000148602	1	0
ENSG00000185069	1	0
ENSG00000069482	1	0
ENSG00000116783	1	0
ENSG00000143536	1	0
ENSG00000263761	1	0
ENSG00000280549	1	0
ENSG00000142619	1	0
ENSG00000110934	1	0
ENSG00000167791	1	0
ENSG00000150045	1	0
ENSG00000123901	1	0
ENSG00000127588	1	0
ENSG00000180818	1	0
ENSG00000123364	1	0
ENSG00000095777	1	0
ENSG00000175520	1	0
ENSG00000171180	1	0
ENSG00000137707	1	0
ENSG00000179914	1	0
ENSG00000169126	1	0
ENSG00000171847	1	0
ENSG00000133980	1	0
ENSG00000111536	1	0
ENSG00000168065	1	0
ENSG00000109956	1	0
ENSG00000215186	1	0
ENSG00000185736	1	0
ENSG00000166111	1	0
ENSG00000196660	1	0
ENSG00000162891	1	0
ENSG00000172789	1	0
ENSG00000185823	1	0
ENSG00000169509	1	0
ENSG00000178828	1	0
ENSG00000288188	1	0
ENSG00000254585	1	0
ENSG00000069812	1	0
ENSG00000109943	1	0
ENSG00000111700	1	0
ENSG00000143032	1	0
ENSG00000155816	1	0
ENSG00000116183	1	0
ENSG00000091664	1	0
ENSG00000168930	1	0
ENSG00000139572	1	0
ENSG00000152207	1	0
ENSG00000163218	1	0
ENSG00000165548	1	0
ENSG00000127318	1	0
ENSG00000184344	1	0
ENSG00000118972	1	0
ENSG00000176009	1	0
ENSG00000159248	1	0
ENSG00000111732	1	0
ENSG00000151025	1	0
ENSG00000204624	1	0
ENSG00000170959	1	0
ENSG00000103569	1	0
ENSG00000237289	1	0
ENSG00000111241	1	0
ENSG00000122859	1	0
ENSG00000241233	1	0
ENSG00000203811	1	0
ENSG00000173406	1	0
ENSG00000084453	1	0
ENSG00000139970	1	0
ENSG00000100433	1	0
ENSG00000116996	1	0
ENSG00000123307	1	0
ENSG00000184697	1	0
ENSG00000137976	1	0
ENSG00000165553	1	0
ENSG00000142677	1	0
ENSG00000255501	1	0
ENSG00000134249	1	0
ENSG00000108176	1	0
ENSG00000167346	1	0
ENSG00000274473	1	0
ENSG00000070031	1	0
ENSG00000052850	1	0
ENSG00000156738	1	0
ENSG00000121743	1	0
ENSG00000111713	1	0
ENSG00000152315	1	0
ENSG00000120332	1	0
ENSG00000198754	1	0
ENSG00000137675	1	0
ENSG00000162618	1	0
ENSG00000181552	1	0
ENSG00000089116	1	0
ENSG00000172243	1	0
ENSG00000037965	1	0
ENSG00000166090	1	0
ENSG00000158786	1	0
ENSG00000116721	1	0
ENSG00000282817	1	0
ENSG00000120952	1	0
ENSG00000273086	1	0
ENSG00000273713	1	0
ENSG00000121381	1	0
ENSG00000272712	1	0
ENSG00000277316	1	0
ENSG00000121314	1	0
ENSG00000273326	1	0
ENSG00000274327	1	0
ENSG00000121377	1	0
ENSG00000273457	1	0
ENSG00000277254	1	0
ENSG00000212128	1	0
ENSG00000272805	1	0
ENSG00000277238	1	0
ENSG00000121318	1	0
ENSG00000261984	1	0
ENSG00000276541	1	0
ENSG00000212127	1	0
ENSG00000166930	1	0
ENSG00000150244	1	0
ENSG00000197253	1	0
ENSG00000084628	1	0
ENSG00000198758	1	0
ENSG00000131914	1	0
ENSG00000143512	1	0
ENSG00000274338	1	0
ENSG00000133962	1	0
ENSG00000104043	1	0
ENSG00000111704	1	0
ENSG00000178401	1	0
ENSG00000173157	1	0
ENSG00000166391	1	0
ENSG00000163206	1	0
ENSG00000132704	1	0
ENSG00000131233	1	0
ENSG00000167332	1	0
ENSG00000134389	1	0
ENSG00000117148	1	0
ENSG00000273508	1	0
ENSG00000275244	1	0
ENSG00000175143	1	0
ENSG00000157060	1	0
ENSG00000151846	1	0
ENSG00000150783	1	0
ENSG00000163518	1	0
ENSG00000123171	1	0
ENSG00000134343	1	0
ENSG00000151468	1	0
ENSG00000166959	1	0
ENSG00000139269	1	0
ENSG00000284838	1	0
ENSG00000172247	1	0
ENSG00000142700	1	0
ENSG00000189139	1	0
ENSG00000136052	1	0
ENSG00000184564	1	0
ENSG00000166920	1	0
ENSG00000143125	1	0
ENSG00000120563	1	0
ENSG00000196917	1	0
ENSG00000138308	1	0
ENSG00000163202	1	0
ENSG00000158022	1	0
ENSG00000124900	1	0
ENSG00000169783	1	0
ENSG00000117154	1	0
ENSG00000120659	1	0
ENSG00000161850	1	0
ENSG00000161849	1	0
ENSG00000143006	1	0
ENSG00000139151	1	0
ENSG00000139800	1	0
ENSG00000183251	1	0
ENSG00000279012	1	0
ENSG00000140993	1	0
ENSG00000135413	1	0
ENSG00000182450	1	0
ENSG00000177938	1	0
ENSG00000142615	1	0
ENSG00000139648	1	0
ENSG00000102452	1	0
ENSG00000159527	1	0
ENSG00000160856	1	0
ENSG00000159495	1	0
ENSG00000154143	1	0
ENSG00000148513	1	0
ENSG00000175294	1	0
ENSG00000198574	1	0
ENSG00000161634	1	0
ENSG00000150527	1	1
ENSG00000183695	1	0
ENSG00000179826	1	0
ENSG00000179817	1	0
ENSG00000205329	1	0
ENSG00000179695	1	0
ENSG00000162399	1	0
ENSG00000118733	1	0
ENSG00000172551	1	0
ENSG00000166527	1	0
ENSG00000169717	1	0
ENSG00000138316	1	0
ENSG00000165496	1	0
ENSG00000165621	1	0
ENSG00000149742	1	0
ENSG00000154007	1	0
ENSG00000198178	1	0
ENSG00000150681	1	0
ENSG00000263014	1	0
ENSG00000151418	1	0
ENSG00000188234	1	0
ENSG00000151952	1	0
ENSG00000171053	1	0
ENSG00000185567	1	0
ENSG00000288149	1	0
ENSG00000149043	1	0
ENSG00000169752	1	0
ENSG00000169885	1	0
ENSG00000009724	1	0
ENSG00000166926	1	0
ENSG00000140015	1	0
ENSG00000275917	1	0
ENSG00000166664	1	0
ENSG00000152766	1	0
ENSG00000170627	1	0
ENSG00000163354	1	0
ENSG00000165863	1	0
ENSG00000151948	1	0
ENSG00000162594	1	0
ENSG00000156689	1	0
ENSG00000175518	1	0
ENSG00000179600	1	0
ENSG00000175544	1	0
ENSG00000180138	1	0
ENSG00000176256	1	0
ENSG00000203780	1	0
ENSG00000275865	1	0
ENSG00000153498	1	0
ENSG00000173464	1	0
ENSG00000283056	1	0
ENSG00000162078	1	0
ENSG00000161992	1	0
ENSG00000119919	1	0
ENSG00000198915	1	0
ENSG00000165623	1	0
ENSG00000188076	1	0
ENSG00000169840	1	0
ENSG00000258484	1	0
ENSG00000159556	1	0
ENSG00000186197	1	0
ENSG00000256870	1	0
ENSG00000197587	1	0
ENSG00000170255	1	0
ENSG00000170426	1	0
ENSG00000179002	1	0
ENSG00000157330	1	0
ENSG00000095110	1	0
ENSG00000177627	1	0
ENSG00000166211	1	0
ENSG00000175664	1	0
ENSG00000273540	1	0
ENSG00000173212	1	0
ENSG00000179023	1	0
ENSG00000162598	1	0
ENSG00000092607	1	0
ENSG00000180785	1	0
ENSG00000165379	1	0
ENSG00000167014	1	0
ENSG00000166069	1	0
ENSG00000162592	1	0
ENSG00000143786	1	0
ENSG00000163564	1	0
ENSG00000165805	1	0
ENSG00000178395	1	0
ENSG00000138315	1	0
ENSG00000170439	1	0
ENSG00000197651	1	0
ENSG00000166220	1	0
ENSG00000175513	1	0
ENSG00000173401	1	0
ENSG00000171502	1	0
ENSG00000103355	1	0
ENSG00000162086	1	0
ENSG00000189433	1	0
ENSG00000179292	1	0
ENSG00000127585	1	0
ENSG00000180219	1	0
ENSG00000154478	1	0
ENSG00000276025	1	0
ENSG00000280931	1	0
ENSG00000183303	1	0
ENSG00000278253	1	0
ENSG00000280808	1	0
ENSG00000182334	1	0
ENSG00000185352	1	0
ENSG00000162771	1	0
ENSG00000134612	1	0
ENSG00000242866	1	0
ENSG00000203730	1	0
ENSG00000184148	1	0
ENSG00000170465	1	0
ENSG00000139287	1	0
ENSG00000171872	1	0
ENSG00000183780	1	0
ENSG00000143340	1	0
ENSG00000172717	1	0
ENSG00000165899	1	0
ENSG00000171435	1	0
ENSG00000205592	1	0
ENSG00000285422	1	0
ENSG00000149507	1	0
ENSG00000179636	1	0
ENSG00000133937	1	0
ENSG00000165953	1	0
ENSG00000123407	1	0
ENSG00000166118	1	0
ENSG00000176769	1	0
ENSG00000177675	1	0
ENSG00000179008	1	0
ENSG00000170484	1	0
ENSG00000186049	1	0
ENSG00000189182	1	0
ENSG00000170743	1	0
ENSG00000182950	1	0
ENSG00000196071	1	0
ENSG00000171631	1	0
ENSG00000276780	1	0
ENSG00000281166	1	0
ENSG00000182261	1	0
ENSG00000184330	1	0
ENSG00000110148	1	0
ENSG00000262612	1	0
ENSG00000255374	1	0
ENSG00000263097	1	0
ENSG00000282256	1	0
ENSG00000256436	1	0
ENSG00000262525	1	0
ENSG00000278111	1	0
ENSG00000226761	1	0
ENSG00000263028	1	0
ENSG00000278307	1	0
ENSG00000212124	1	0
ENSG00000273092	1	0
ENSG00000282612	1	0
ENSG00000255837	1	0
ENSG00000148826	1	0
ENSG00000182782	1	0
ENSG00000261456	1	0
ENSG00000198739	1	0
ENSG00000274089	1	0
ENSG00000175785	1	0
ENSG00000159337	1	0
ENSG00000187151	1	0
ENSG00000186160	1	0
ENSG00000168267	1	0
ENSG00000166363	1	0
ENSG00000186844	1	0
ENSG00000196734	1	0
ENSG00000172155	1	0
ENSG00000186226	1	0
ENSG00000240386	1	0
ENSG00000187170	1	0
ENSG00000187173	1	0
ENSG00000187180	1	0
ENSG00000187223	1	0
ENSG00000185962	1	0
ENSG00000187238	1	0
ENSG00000244057	1	0
ENSG00000185966	1	0
ENSG00000186207	1	0
ENSG00000148942	1	0
ENSG00000183273	1	0
ENSG00000170209	1	0
ENSG00000162753	1	0
ENSG00000182272	1	0
ENSG00000240654	1	0
ENSG00000185860	1	0
ENSG00000183888	1	0
ENSG00000154227	1	0
ENSG00000175265	1	0
ENSG00000273505	1	0
ENSG00000186136	1	0
ENSG00000165325	1	0
ENSG00000178882	1	0
ENSG00000281277	1	0
ENSG00000176302	1	0
ENSG00000187166	1	0
ENSG00000186795	1	0
ENSG00000204361	1	0
ENSG00000179813	1	0
ENSG00000143001	1	0
ENSG00000283597	1	0
ENSG00000196407	1	0
ENSG00000185519	1	0
ENSG00000178795	1	0
ENSG00000119614	1	0
ENSG00000277018	1	0
ENSG00000187581	1	0
ENSG00000151033	1	0
ENSG00000185888	1	0
ENSG00000196242	1	0
ENSG00000121898	1	0
ENSG00000274320	1	0
ENSG00000197978	1	0
ENSG00000183378	1	0
ENSG00000132692	1	0
ENSG00000204919	1	0
ENSG00000183347	1	0
ENSG00000183831	1	0
ENSG00000150750	1	0
ENSG00000182645	1	0
ENSG00000162490	1	0
ENSG00000095627	1	0
ENSG00000215475	1	0
ENSG00000172938	1	0
ENSG00000110975	1	0
ENSG00000182521	1	0
ENSG00000162670	1	0
ENSG00000187569	1	0
ENSG00000196600	1	0
ENSG00000157211	1	0
ENSG00000198812	1	0
ENSG00000186150	1	0
ENSG00000187855	1	0
ENSG00000180440	1	0
ENSG00000173627	1	0
ENSG00000188467	1	0
ENSG00000175398	1	0
ENSG00000197745	1	0
ENSG00000170782	1	0
ENSG00000173124	1	0
ENSG00000183114	1	0
ENSG00000197992	1	0
ENSG00000278699	1	0
ENSG00000288142	1	0
ENSG00000278522	1	0
ENSG00000150893	1	0
ENSG00000188373	1	0
ENSG00000172772	1	0
ENSG00000213512	1	0
ENSG00000215784	1	0
ENSG00000184471	1	0
ENSG00000197241	1	0
ENSG00000186766	1	0
ENSG00000185742	1	0
ENSG00000196844	1	0
ENSG00000139445	1	0
ENSG00000172482	1	0
ENSG00000091583	1	0
ENSG00000108381	1	0
ENSG00000114200	1	0
ENSG00000138435	1	0
ENSG00000198515	1	0
ENSG00000168542	1	0
ENSG00000170820	1	0
ENSG00000156413	1	0
ENSG00000131482	1	0
ENSG00000288269	1	0
ENSG00000215644	1	0
ENSG00000169704	1	0
ENSG00000113924	1	0
ENSG00000282967	1	0
ENSG00000205649	1	0
ENSG00000263243	1	0
ENSG00000187242	1	0
ENSG00000171403	1	0
ENSG00000138039	1	0
ENSG00000005381	1	0
ENSG00000064835	1	0
ENSG00000163581	1	0
ENSG00000004939	1	0
ENSG00000100170	1	0
ENSG00000277893	1	0
ENSG00000129991	1	0
ENSG00000118271	1	0
ENSG00000036828	1	0
ENSG00000203618	1	0
ENSG00000113905	1	0
ENSG00000128422	1	0
ENSG00000135903	1	0
ENSG00000101076	1	0
ENSG00000241635	1	0
ENSG00000101200	1	0
ENSG00000244752	1	0
ENSG00000259384	1	0
ENSG00000128714	1	0
ENSG00000186847	1	0
ENSG00000185231	1	0
ENSG00000105392	1	0
ENSG00000125965	1	0
ENSG00000091181	1	0
ENSG00000115008	1	0
ENSG00000007312	1	0
ENSG00000163464	1	0
ENSG00000095752	1	0
ENSG00000171873	1	0
ENSG00000184160	1	0
ENSG00000108878	1	0
ENSG00000187094	1	0
ENSG00000163394	1	0
ENSG00000104827	1	0
ENSG00000101204	1	0
ENSG00000135902	1	0
ENSG00000197838	1	0
ENSG00000197408	1	0
ENSG00000197446	1	0
ENSG00000019186	1	0
ENSG00000151577	1	0
ENSG00000169676	1	0
ENSG00000184502	1	0
ENSG00000151834	1	0
ENSG00000109158	1	0
ENSG00000183454	1	0
ENSG00000164082	1	0
ENSG00000196277	1	0
ENSG00000277897	1	0
ENSG00000179097	1	0
ENSG00000100385	1	0
ENSG00000113889	1	0
ENSG00000180914	1	0
ENSG00000115138	1	0
ENSG00000157087	1	0
ENSG00000227802	1	0
ENSG00000196109	1	0
ENSG00000188505	1	0
ENSG00000282750	1	0
ENSG00000274939	1	0
ENSG00000274808	1	0
ENSG00000278632	1	0
ENSG00000278299	1	0
ENSG00000277796	1	0
ENSG00000277336	1	0
ENSG00000276085	1	0
ENSG00000213996	1	0
ENSG00000206069	1	0
ENSG00000186684	1	0
ENSG00000178750	1	0
ENSG00000160185	1	0
ENSG00000170920	1	0
ENSG00000188886	1	0
ENSG00000167751	1	0
ENSG00000180269	1	0
ENSG00000204866	1	0
ENSG00000204869	1	0
ENSG00000100346	1	0
ENSG00000115252	1	0
ENSG00000178021	1	0
ENSG00000183733	1	0
ENSG00000198471	1	0
ENSG00000183760	1	0
ENSG00000175497	1	0
ENSG00000170929	1	0
ENSG00000176231	1	0
ENSG00000172519	1	0
ENSG00000181733	1	0
ENSG00000255713	1	0
ENSG00000094661	1	0
ENSG00000232382	1	0
ENSG00000231861	1	0
ENSG00000079263	1	0
ENSG00000127515	1	0
ENSG00000174667	1	0
ENSG00000161807	1	0
ENSG00000170923	1	0
ENSG00000130538	1	0
ENSG00000176695	1	0
ENSG00000231192	1	0
ENSG00000230301	1	0
ENSG00000197938	1	0
ENSG00000236032	1	0
ENSG00000233412	1	0
ENSG00000206536	1	0
ENSG00000196098	1	0
ENSG00000163377	1	0
ENSG00000171049	1	0
ENSG00000182083	1	0
ENSG00000274332	1	0
ENSG00000277221	1	0
ENSG00000238083	1	0
ENSG00000182698	1	0
ENSG00000169347	1	0
ENSG00000188039	1	0
ENSG00000223510	1	0
ENSG00000281139	1	0
ENSG00000256762	1	0
ENSG00000214324	1	0
ENSG00000187492	1	0
ENSG00000143954	1	0
ENSG00000169344	1	0
ENSG00000184571	1	0
ENSG00000173335	1	0
ENSG00000196228	1	0
ENSG00000204952	1	0
ENSG00000163806	1	0
ENSG00000206531	1	0
ENSG00000124196	1	0
ENSG00000282891	1	0
ENSG00000126549	1	0
ENSG00000136541	1	0
ENSG00000205856	1	0
ENSG00000205678	1	0
ENSG00000171649	1	0
ENSG00000180251	1	0
ENSG00000204640	1	0
ENSG00000204548	1	0
ENSG00000140839	1	0
ENSG00000114204	1	0
ENSG00000114547	1	0
ENSG00000134443	1	0
ENSG00000186103	1	0
ENSG00000204595	1	0
ENSG00000258873	1	0
ENSG00000167755	1	0
ENSG00000124103	1	0
ENSG00000213714	1	0
ENSG00000184814	1	0
ENSG00000168748	1	0
ENSG00000109625	1	0
ENSG00000125888	1	0
ENSG00000189366	1	0
ENSG00000174123	1	0
ENSG00000213648	1	0
ENSG00000163331	1	0
ENSG00000176601	1	0
ENSG00000187627	1	0
ENSG00000197128	1	0
ENSG00000188993	1	0
ENSG00000173578	1	0
ENSG00000172995	1	0
ENSG00000154611	1	0
ENSG00000126545	1	0
ENSG00000284810	1	0
ENSG00000168928	1	0
ENSG00000205209	1	0
ENSG00000188425	1	0
ENSG00000149633	1	0
ENSG00000101282	1	0
ENSG00000182308	1	0
ENSG00000142515	1	0
ENSG00000170848	1	0
ENSG00000138068	1	0
ENSG00000183281	1	0
ENSG00000115919	1	0
ENSG00000129221	1	0
ENSG00000172264	1	0
ENSG00000176222	1	0
ENSG00000141437	1	0
ENSG00000276432	1	0
ENSG00000278023	1	0
ENSG00000145194	1	0
ENSG00000108448	1	0
ENSG00000206026	1	0
ENSG00000180383	1	0
ENSG00000163599	1	0
ENSG00000215547	1	0
ENSG00000215545	1	0
ENSG00000185982	1	0
ENSG00000215474	1	0
ENSG00000215568	1	0
ENSG00000183054	1	0
ENSG00000144355	1	0
ENSG00000108387	1	1
ENSG00000174948	1	0
ENSG00000228696	1	0
ENSG00000250312	1	0
ENSG00000179593	1	0
ENSG00000213892	1	0
ENSG00000189375	1	0
ENSG00000129214	1	0
ENSG00000284021	1	0
ENSG00000171916	1	0
ENSG00000136531	1	0
ENSG00000166396	1	0
ENSG00000142025	1	0
ENSG00000206559	1	0
ENSG00000186146	1	0
ENSG00000090402	1	0
ENSG00000288174	1	0
ENSG00000181856	1	0
ENSG00000131059	1	0
ENSG00000283082	1	0
ENSG00000178934	1	0
ENSG00000188766	1	0
ENSG00000176040	1	0
ENSG00000170298	1	0
ENSG00000214216	1	0
ENSG00000103546	1	0
ENSG00000187773	1	0
ENSG00000186732	1	0
ENSG00000157005	1	0
ENSG00000278195	1	0
ENSG00000198203	1	0
ENSG00000091513	1	0
ENSG00000167165	1	0
ENSG00000213759	1	0
ENSG00000171234	1	0
ENSG00000275190	1	0
ENSG00000109181	1	0
ENSG00000277132	1	0
ENSG00000196620	1	0
ENSG00000197888	1	0
ENSG00000186765	1	0
ENSG00000128655	1	0
ENSG00000284741	1	0
ENSG00000150551	1	0
ENSG00000167754	1	0
ENSG00000129451	1	0
ENSG00000233087	1	0
ENSG00000214097	1	0
ENSG00000184731	1	0
ENSG00000206107	1	0
ENSG00000185304	1	0
ENSG00000275331	1	0
ENSG00000091262	1	0
ENSG00000152093	1	0
ENSG00000163092	1	0
ENSG00000237521	1	0
ENSG00000213889	1	0
ENSG00000213973	1	0
ENSG00000103460	1	0
ENSG00000182447	1	0
ENSG00000166558	1	0
ENSG00000183067	1	0
ENSG00000080224	1	0
ENSG00000197213	1	0
ENSG00000131409	1	0
ENSG00000174279	1	0
[truncated: 13,048 more rows]

## Sheet: Ovary
GeneName	InActivate	Activate
ENSG00000116748	1	0
ENSG00000091583	1	0
ENSG00000021852	1	0
ENSG00000160654	1	0
ENSG00000148795	1	0
ENSG00000137869	1	0
ENSG00000057593	1	0
ENSG00000149534	1	0
ENSG00000171124	1	0
ENSG00000156413	1	0
ENSG00000131482	1	0
ENSG00000288269	1	0
ENSG00000215644	1	0
ENSG00000196565	1	0
ENSG00000089225	1	0
ENSG00000203859	1	0
ENSG00000254647	1	0
ENSG00000139515	1	0
ENSG00000111262	1	0
ENSG00000263243	1	0
ENSG00000187242	1	0
ENSG00000171403	1	0
ENSG00000090382	1	0
ENSG00000165471	1	0
ENSG00000103313	1	0
ENSG00000005381	1	0
ENSG00000092054	1	0
ENSG00000034971	1	0
ENSG00000277377	1	0
ENSG00000197249	1	0
ENSG00000081277	1	0
ENSG00000152266	1	0
ENSG00000140522	1	0
ENSG00000116745	1	0
ENSG00000288411	1	0
ENSG00000173432	1	0
ENSG00000168447	1	0
ENSG00000070915	1	0
ENSG00000004939	1	0
ENSG00000125398	1	0
ENSG00000277893	1	0
ENSG00000006071	1	0
ENSG00000198650	1	0
ENSG00000129991	1	0
ENSG00000118194	1	0
ENSG00000118271	1	0
ENSG00000077498	1	0
ENSG00000158125	1	0
ENSG00000121351	1	0
ENSG00000134460	1	0
ENSG00000128422	1	0
ENSG00000172867	1	0
ENSG00000186081	1	0
ENSG00000111245	1	0
ENSG00000166349	1	0
ENSG00000007908	1	0
ENSG00000125255	1	0
ENSG00000105641	1	0
ENSG00000276194	1	0
ENSG00000275410	1	0
ENSG00000110244	1	0
ENSG00000167580	1	0
ENSG00000173369	1	0
ENSG00000140465	1	0
ENSG00000131808	1	0
ENSG00000259384	1	0
ENSG00000188536	1	0
ENSG00000244734	1	0
ENSG00000223609	1	0
ENSG00000186847	1	0
ENSG00000185231	1	0
ENSG00000175097	1	0
ENSG00000143839	1	0
ENSG00000134200	1	0
ENSG00000105392	1	0
ENSG00000206172	1	0
ENSG00000213934	1	0
ENSG00000143119	1	0
ENSG00000157131	1	0
ENSG00000150337	1	0
ENSG00000132693	1	0
ENSG00000203747	1	0
ENSG00000162747	1	0
ENSG00000136634	1	0
ENSG00000111537	1	0
ENSG00000089250	1	0
ENSG00000007312	1	0
ENSG00000169896	1	0
ENSG00000117560	1	0
ENSG00000095752	1	0
ENSG00000188404	1	0
ENSG00000282608	1	0
ENSG00000043591	1	0
ENSG00000243480	1	0
ENSG00000166148	1	0
ENSG00000198049	1	0
ENSG00000100739	1	0
ENSG00000198216	1	0
ENSG00000108878	1	0
ENSG00000175868	1	0
ENSG00000167286	1	0
ENSG00000198851	1	0
ENSG00000104827	1	0
ENSG00000168539	1	0
ENSG00000119535	1	0
ENSG00000140505	1	0
ENSG00000197838	1	0
ENSG00000197408	1	0
ENSG00000165841	1	0
ENSG00000138115	1	0
ENSG00000138109	1	0
ENSG00000108242	1	0
ENSG00000197446	1	0
ENSG00000187048	1	0
ENSG00000142973	1	0
ENSG00000288362	1	0
ENSG00000140459	1	0
ENSG00000095596	1	0
ENSG00000149295	1	0
ENSG00000110195	1	0
ENSG00000165457	1	0
ENSG00000110203	1	0
ENSG00000184502	1	0
ENSG00000186297	1	0
ENSG00000187730	1	0
ENSG00000136750	1	0
ENSG00000163873	1	0
ENSG00000273079	1	0
ENSG00000203857	1	0
ENSG00000179546	1	0
ENSG00000166736	1	0
ENSG00000108622	1	0
ENSG00000140678	1	0
ENSG00000186529	1	0
ENSG00000175535	1	0
ENSG00000169403	1	0
ENSG00000048540	1	0
ENSG00000196109	1	0
ENSG00000185933	1	0
ENSG00000278247	1	0
ENSG00000275009	1	0
ENSG00000288214	1	0
ENSG00000273976	1	0
ENSG00000282750	1	0
ENSG00000274939	1	0
ENSG00000274808	1	0
ENSG00000278632	1	0
ENSG00000278299	1	0
ENSG00000277796	1	0
ENSG00000277336	1	0
ENSG00000276085	1	0
ENSG00000277291	1	0
ENSG00000185940	1	0
ENSG00000143365	1	0
ENSG00000186007	1	0
ENSG00000188655	1	0
ENSG00000182854	1	0
ENSG00000132681	1	0
ENSG00000183310	1	0
ENSG00000187701	1	0
ENSG00000177151	1	0
ENSG00000221977	1	0
ENSG00000181001	1	0
ENSG00000177476	1	0
ENSG00000177489	1	0
ENSG00000205495	1	0
ENSG00000180934	1	0
ENSG00000177174	1	0
ENSG00000181939	1	0
ENSG00000181785	1	0
ENSG00000181009	1	0
ENSG00000162624	1	0
ENSG00000186119	1	0
ENSG00000236981	1	0
ENSG00000172324	1	0
ENSG00000258817	1	0
ENSG00000238243	1	0
ENSG00000170920	1	0
ENSG00000197591	1	0
ENSG00000187612	1	0
ENSG00000279263	1	0
ENSG00000279301	1	0
ENSG00000171014	1	0
ENSG00000196772	1	0
ENSG00000279761	1	0
ENSG00000181803	1	0
ENSG00000149090	1	0
ENSG00000185013	1	0
ENSG00000184276	1	0
ENSG00000167751	1	0
ENSG00000072694	1	0
ENSG00000007933	1	0
ENSG00000107485	1	0
ENSG00000178104	1	1
ENSG00000198336	1	0
ENSG00000197849	1	0
ENSG00000263328	1	0
ENSG00000150261	1	0
ENSG00000180269	1	0
ENSG00000204866	1	0
ENSG00000196341	1	0
ENSG00000279116	1	0
ENSG00000204869	1	0
ENSG00000172464	1	0
ENSG00000184478	1	0
ENSG00000273953	1	0
ENSG00000281680	1	0
ENSG00000170683	1	0
ENSG00000172154	1	0
ENSG00000178021	1	0
ENSG00000255307	1	0
ENSG00000181752	1	0
ENSG00000174982	1	0
ENSG00000155249	1	0
ENSG00000167822	1	0
ENSG00000181927	1	0
ENSG00000275754	1	0
ENSG00000276821	1	0
ENSG00000196240	1	0
ENSG00000197790	1	0
ENSG00000288513	1	0
ENSG00000177693	1	0
ENSG00000277495	1	0
ENSG00000256574	1	0
ENSG00000154493	1	0
ENSG00000187889	1	0
ENSG00000181036	1	0
ENSG00000183733	1	0
ENSG00000183760	1	0
ENSG00000189030	1	0
ENSG00000278489	1	0
ENSG00000281533	1	0
ENSG00000205867	1	0
ENSG00000185610	1	0
ENSG00000213171	1	0
ENSG00000158014	1	0
ENSG00000170929	1	0
ENSG00000280204	1	0
ENSG00000197887	1	0
ENSG00000170790	1	0
ENSG00000276451	1	0
ENSG00000280899	1	0
ENSG00000279000	1	0
ENSG00000254737	1	0
ENSG00000182634	1	0
ENSG00000234560	1	0
ENSG00000176231	1	0
ENSG00000172519	1	0
ENSG00000196266	1	0
ENSG00000184155	1	0
ENSG00000180475	1	0
ENSG00000198965	1	0
ENSG00000173285	1	0
ENSG00000196248	1	0
ENSG00000186306	1	0
ENSG00000180708	1	0
ENSG00000279111	1	0
ENSG00000198967	1	0
ENSG00000176198	1	0
ENSG00000176219	1	0
ENSG00000279486	1	0
ENSG00000188124	1	0
ENSG00000187080	1	0
ENSG00000177535	1	0
ENSG00000178358	1	0
ENSG00000203663	1	0
ENSG00000198128	1	0
ENSG00000198601	1	0
ENSG00000228198	1	0
ENSG00000162727	1	0
ENSG00000177186	1	0
ENSG00000177201	1	0
ENSG00000184022	1	0
ENSG00000182783	1	0
ENSG00000177212	1	0
ENSG00000275617	1	0
ENSG00000274870	1	0
ENSG00000196944	1	0
ENSG00000275102	1	0
ENSG00000273827	1	0
ENSG00000203661	1	0
ENSG00000181733	1	0
ENSG00000172188	1	0
ENSG00000279514	1	0
ENSG00000176547	1	0
ENSG00000185926	1	0
ENSG00000181903	1	0
ENSG00000254466	1	0
ENSG00000176200	1	0
ENSG00000255713	1	0
ENSG00000166884	1	0
ENSG00000172742	1	0
ENSG00000169484	1	0
ENSG00000094661	1	0
ENSG00000176253	1	0
ENSG00000176230	1	0
ENSG00000176246	1	0
ENSG00000288194	1	0
ENSG00000274102	1	0
ENSG00000176294	1	0
ENSG00000184394	1	0
ENSG00000176555	1	0
ENSG00000176567	1	0
ENSG00000172208	1	0
ENSG00000172320	1	0
ENSG00000176495	1	0
ENSG00000172459	1	0
ENSG00000169327	1	0
ENSG00000172362	1	0
ENSG00000189181	1	0
ENSG00000186113	1	0
ENSG00000279395	1	0
ENSG00000205030	1	0
ENSG00000255012	1	0
ENSG00000254834	1	0
ENSG00000174937	1	0
ENSG00000150269	1	0
ENSG00000279961	1	0
ENSG00000262784	1	0
ENSG00000181698	1	0
ENSG00000262851	1	0
ENSG00000181718	1	0
ENSG00000261897	1	0
ENSG00000172489	1	0
ENSG00000205496	1	0
ENSG00000176895	1	0
ENSG00000176239	1	0
ENSG00000280021	1	0
ENSG00000176925	1	0
ENSG00000187918	1	0
ENSG00000176798	1	0
ENSG00000184698	1	0
ENSG00000167360	1	0
ENSG00000176922	1	0
ENSG00000176900	1	0
ENSG00000176742	1	0
ENSG00000171944	1	0
ENSG00000221996	1	0
ENSG00000187747	1	0
ENSG00000181609	1	0
ENSG00000176787	1	0
ENSG00000180974	1	0
ENSG00000205409	1	0
ENSG00000183269	1	0
ENSG00000226288	1	0
ENSG00000196778	1	0
ENSG00000183313	1	0
ENSG00000180988	1	0
ENSG00000181074	1	0
ENSG00000279270	1	0
ENSG00000183389	1	0
ENSG00000180919	1	0
ENSG00000205330	1	0
ENSG00000185821	1	0
ENSG00000180433	1	0
ENSG00000197403	1	0
ENSG00000279051	1	0
ENSG00000181499	1	0
ENSG00000221931	1	0
ENSG00000197532	1	0
ENSG00000127515	1	0
ENSG00000174667	1	0
ENSG00000161807	1	0
ENSG00000170923	1	0
ENSG00000196119	1	0
ENSG00000170953	1	0
ENSG00000280090	1	0
ENSG00000255298	1	0
ENSG00000262611	1	0
ENSG00000181693	1	0
ENSG00000181767	1	0
ENSG00000181761	1	0
ENSG00000262755	1	0
ENSG00000280314	1	0
ENSG00000284723	1	0
ENSG00000172199	1	0
ENSG00000262796	1	0
ENSG00000172487	1	0
ENSG00000183908	1	0
ENSG00000172377	1	0
ENSG00000186509	1	0
ENSG00000261958	1	0
ENSG00000174914	1	0
ENSG00000162763	1	0
ENSG00000198283	1	0
ENSG00000284733	1	0
ENSG00000230178	1	0
ENSG00000278870	1	0
ENSG00000176893	1	0
ENSG00000176695	1	0
ENSG00000288501	1	0
ENSG00000183706	1	0
ENSG00000170605	1	0
ENSG00000255223	1	0
ENSG00000284255	1	0
ENSG00000221954	1	0
ENSG00000221840	1	0
ENSG00000181961	1	0
ENSG00000181958	1	0
ENSG00000284662	1	0
ENSG00000188340	1	0
ENSG00000196171	1	0
ENSG00000179919	1	0
ENSG00000181371	1	0
ENSG00000186513	1	0
ENSG00000262647	1	0
ENSG00000172457	1	0
ENSG00000171561	1	0
ENSG00000169214	1	0
ENSG00000167359	1	0
ENSG00000181616	1	0
ENSG00000181273	1	0
ENSG00000172289	1	0
ENSG00000196099	1	0
ENSG00000184140	1	0
ENSG00000203757	1	0
ENSG00000205497	1	0
ENSG00000187537	1	0
ENSG00000204571	1	0
ENSG00000203852	1	0
ENSG00000169208	1	0
ENSG00000255582	1	0
ENSG00000284609	1	0
ENSG00000284680	1	0
ENSG00000172769	1	0
ENSG00000175619	1	0
ENSG00000278659	1	0
ENSG00000278689	1	0
ENSG00000198104	1	0
ENSG00000176281	1	0
ENSG00000186092	1	0
ENSG00000169488	1	0
ENSG00000197437	1	0
ENSG00000197786	1	0
ENSG00000197706	1	0
ENSG00000174970	1	0
ENSG00000174957	1	0
ENSG00000188324	1	0
ENSG00000179626	1	0
ENSG00000277113	1	0
ENSG00000278377	1	0
ENSG00000196539	1	0
ENSG00000205029	1	0
ENSG00000187857	1	0
ENSG00000184954	1	0
ENSG00000176299	1	0
ENSG00000165762	1	0
ENSG00000196832	1	0
ENSG00000237388	1	0
ENSG00000260811	1	0
ENSG00000205328	1	0
ENSG00000205327	1	0
ENSG00000177462	1	0
ENSG00000172365	1	0
ENSG00000167355	1	0
ENSG00000188910	1	0
ENSG00000116882	1	0
ENSG00000278210	1	0
ENSG00000280585	1	0
ENSG00000205869	1	0
ENSG00000274332	1	0
ENSG00000277221	1	0
ENSG00000238083	1	0
ENSG00000281877	1	0
ENSG00000117676	1	0
ENSG00000165383	1	0
ENSG00000070886	1	0
ENSG00000205846	1	0
ENSG00000255221	1	0
ENSG00000169347	1	0
ENSG00000079393	1	0
ENSG00000126264	1	0
ENSG00000188039	1	0
ENSG00000223510	1	0
ENSG00000281139	1	0
ENSG00000256762	1	0
ENSG00000205863	1	0
ENSG00000263961	1	0
ENSG00000198400	1	0
ENSG00000174876	1	0
ENSG00000187733	1	0
ENSG00000237763	1	0
ENSG00000143954	1	0
ENSG00000169344	1	0
ENSG00000274126	1	0
ENSG00000184601	1	0
ENSG00000182898	1	0
ENSG00000188800	1	0
ENSG00000163806	1	0
ENSG00000165323	1	0
ENSG00000257046	1	0
ENSG00000205111	1	0
ENSG00000130768	1	0
ENSG00000276333	1	0
ENSG00000162040	1	0
ENSG00000282584	1	0
ENSG00000243073	1	0
ENSG00000197915	1	0
ENSG00000179930	1	0
ENSG00000203942	1	0
ENSG00000162494	1	0
ENSG00000185737	1	0
ENSG00000276231	1	0
ENSG00000203784	1	0
ENSG00000117598	1	0
ENSG00000204161	1	0
ENSG00000282119	1	0
ENSG00000232423	1	0
ENSG00000281573	1	0
ENSG00000282298	1	0
ENSG00000283139	1	0
ENSG00000204505	1	0
ENSG00000197106	1	0
ENSG00000183559	1	0
ENSG00000188761	1	0
ENSG00000204022	1	0
ENSG00000162365	1	0
ENSG00000139780	1	0
ENSG00000203985	1	0
ENSG00000184454	1	0
ENSG00000221986	1	0
ENSG00000204010	1	0
ENSG00000136110	1	0
ENSG00000203837	1	0
ENSG00000140839	1	0
ENSG00000278021	1	0
ENSG00000282583	1	0
ENSG00000283387	1	0
ENSG00000182330	1	0
ENSG00000279195	1	0
ENSG00000204510	1	0
ENSG00000185101	1	0
ENSG00000183715	1	0
ENSG00000277389	1	0
ENSG00000205864	1	0
ENSG00000204979	1	0
ENSG00000244411	1	0
ENSG00000134443	1	0
ENSG00000275920	1	0
ENSG00000281191	1	0
ENSG00000196224	1	0
ENSG00000278620	1	0
ENSG00000204572	1	0
ENSG00000148604	1	0
ENSG00000204595	1	0
ENSG00000258873	1	0
ENSG00000167755	1	0
ENSG00000182545	1	0
ENSG00000108018	1	0
ENSG00000257115	1	0
ENSG00000188558	1	0
ENSG00000262315	1	0
ENSG00000262191	1	0
ENSG00000276420	1	0
ENSG00000282424	1	0
ENSG00000283150	1	0
ENSG00000270601	1	0
ENSG00000204518	1	0
ENSG00000282175	1	0
ENSG00000179172	1	0
ENSG00000251692	1	0
ENSG00000179256	1	0
ENSG00000188375	1	0
ENSG00000204300	1	0
ENSG00000159516	1	0
ENSG00000204671	1	0
ENSG00000244094	1	0
ENSG00000184163	1	0
ENSG00000223572	1	0
ENSG00000105146	1	0
ENSG00000213648	1	0
ENSG00000133067	1	0
ENSG00000196805	1	0
ENSG00000082482	1	0
ENSG00000107447	1	0
ENSG00000151136	1	0
ENSG00000204033	1	0
ENSG00000185499	1	0
ENSG00000170324	1	0
ENSG00000278229	1	0
ENSG00000182774	1	0
ENSG00000203785	1	0
ENSG00000173673	1	0
ENSG00000185523	1	0
ENSG00000204481	1	0
ENSG00000198854	1	0
ENSG00000258436	1	0
ENSG00000079385	1	0
ENSG00000197971	1	0
ENSG00000064886	1	0
ENSG00000284810	1	0
ENSG00000168928	1	0
ENSG00000203786	1	0
ENSG00000206013	1	0
ENSG00000205209	1	0
ENSG00000186517	1	0
ENSG00000188425	1	0
ENSG00000109851	1	0
ENSG00000157884	1	0
ENSG00000203795	1	0
ENSG00000141738	1	0
ENSG00000213578	1	0
ENSG00000214285	1	0
ENSG00000142515	1	0
ENSG00000197471	1	0
ENSG00000132746	1	0
ENSG00000284903	1	0
ENSG00000149516	1	0
ENSG00000020633	1	0
ENSG00000162004	1	0
ENSG00000180116	1	0
ENSG00000183336	1	0
ENSG00000170848	1	0
ENSG00000188487	1	0
ENSG00000205126	1	0
ENSG00000138068	1	0
ENSG00000129221	1	0
ENSG00000141161	1	0
ENSG00000122224	1	0
ENSG00000176222	1	0
ENSG00000110680	1	0
ENSG00000270276	1	0
ENSG00000141437	1	0
ENSG00000276595	1	0
ENSG00000182077	1	0
ENSG00000198732	1	0
ENSG00000205669	1	0
ENSG00000166091	1	0
ENSG00000197580	1	0
ENSG00000132259	1	0
ENSG00000206026	1	0
ENSG00000221932	1	0
ENSG00000187510	1	0
ENSG00000215474	1	0
ENSG00000159289	1	0
ENSG00000108387	1	1
ENSG00000285383	1	0
ENSG00000166159	1	0
ENSG00000228696	1	0
ENSG00000179593	1	0
ENSG00000253148	1	0
ENSG00000184350	1	0
ENSG00000169627	1	0
ENSG00000215915	1	0
ENSG00000213892	1	0
ENSG00000282663	1	0
ENSG00000187545	1	0
ENSG00000197629	1	0
ENSG00000189375	1	0
ENSG00000152463	1	0
ENSG00000184999	1	0
ENSG00000274734	1	0
ENSG00000286139	1	0
ENSG00000285077	1	0
ENSG00000110786	1	0
ENSG00000284021	1	0
ENSG00000171916	1	0
ENSG00000265190	1	0
ENSG00000197430	1	0
ENSG00000166396	1	0
ENSG00000142025	1	0
ENSG00000134216	1	0
ENSG00000272196	1	0
ENSG00000204179	1	0
ENSG00000129965	1	0
ENSG00000178645	1	0
ENSG00000283082	1	0
ENSG00000178934	1	0
ENSG00000170054	1	0
ENSG00000188766	1	0
ENSG00000158488	1	0
ENSG00000282928	1	0
ENSG00000104814	1	0
ENSG00000170298	1	0
ENSG00000000938	1	0
ENSG00000182866	1	0
ENSG00000103546	1	0
ENSG00000187773	1	0
ENSG00000108576	1	0
ENSG00000215864	1	0
ENSG00000182667	1	0
ENSG00000180616	1	0
ENSG00000162009	1	0
ENSG00000134827	1	0
ENSG00000141293	1	0
ENSG00000186765	1	0
ENSG00000162241	1	0
ENSG00000167754	1	0
ENSG00000137634	1	0
ENSG00000275331	1	0
ENSG00000091262	1	0
ENSG00000166928	1	0
ENSG00000229859	1	0
ENSG00000229183	1	0
ENSG00000165685	1	0
ENSG00000134215	1	0
ENSG00000133640	1	0
ENSG00000237521	1	0
ENSG00000214700	1	0
ENSG00000166105	1	0
ENSG00000198842	1	0
ENSG00000166558	1	0
ENSG00000186910	1	0
ENSG00000215009	1	0
ENSG00000197213	1	0
ENSG00000187806	1	0
ENSG00000204347	1	0
ENSG00000167306	1	0
ENSG00000179751	1	0
ENSG00000187833	1	0
ENSG00000205922	1	0
ENSG00000103023	1	0
ENSG00000204021	1	0
ENSG00000189431	1	0
ENSG00000205784	1	0
ENSG00000215131	1	0
ENSG00000137766	1	0
ENSG00000276779	1	0
ENSG00000275237	1	0
ENSG00000277750	1	0
ENSG00000277850	1	0
ENSG00000274955	1	0
ENSG00000275732	1	0
ENSG00000275317	1	0
ENSG00000276979	1	0
ENSG00000274609	1	0
ENSG00000274232	1	0
ENSG00000284562	1	0
ENSG00000284460	1	0
ENSG00000283869	1	0
ENSG00000283961	1	0
ENSG00000284013	1	0
ENSG00000284457	1	0
ENSG00000284340	1	0
ENSG00000284365	1	0
ENSG00000284509	1	0
ENSG00000284206	1	0
ENSG00000283986	1	0
ENSG00000189013	1	0
ENSG00000116726	1	0
ENSG00000274513	1	0
ENSG00000277751	1	0
ENSG00000276146	1	0
ENSG00000275463	1	0
ENSG00000131042	1	0
ENSG00000132026	1	0
ENSG00000225899	1	0
ENSG00000274311	1	0
ENSG00000273991	1	0
ENSG00000277414	1	0
ENSG00000278437	1	0
ENSG00000105609	1	0
ENSG00000167767	1	0
ENSG00000274669	1	0
ENSG00000277807	1	0
ENSG00000277134	1	0
ENSG00000104972	1	0
ENSG00000121933	1	0
ENSG00000186115	1	0
ENSG00000105383	1	0
ENSG00000180644	1	0
ENSG00000197177	1	0
ENSG00000182795	1	0
ENSG00000137648	1	0
ENSG00000239887	1	0
ENSG00000271605	1	0
ENSG00000259823	1	0
ENSG00000258102	1	0
ENSG00000233954	1	0
ENSG00000122852	1	0
ENSG00000108684	1	0
ENSG00000163209	1	0
ENSG00000277730	1	0
ENSG00000268320	1	0
ENSG00000162456	1	0
ENSG00000188909	1	0
ENSG00000126856	1	0
ENSG00000204501	1	0
ENSG00000007129	1	0
ENSG00000168454	1	0
ENSG00000254415	1	0
ENSG00000185303	1	0
ENSG00000100721	1	0
ENSG00000185739	1	0
ENSG00000166961	1	0
ENSG00000148483	1	0
ENSG00000264230	1	0
ENSG00000179088	1	0
ENSG00000184923	1	0
ENSG00000165682	1	0
ENSG00000183317	1	0
ENSG00000183971	1	0
ENSG00000254636	1	0
ENSG00000261509	1	0
ENSG00000253626	1	0
ENSG00000141433	1	0
ENSG00000222028	1	0
ENSG00000204480	1	0
ENSG00000277853	1	0
ENSG00000282212	1	0
ENSG00000279804	1	0
ENSG00000204479	1	0
ENSG00000204478	1	0
ENSG00000143632	1	0
ENSG00000125414	1	0
ENSG00000183644	1	0
ENSG00000278767	1	0
ENSG00000140093	1	0
ENSG00000231738	1	0
ENSG00000226397	1	0
ENSG00000228607	1	0
ENSG00000220008	1	0
ENSG00000183476	1	0
ENSG00000263956	1	0
ENSG00000135824	1	0
ENSG00000273777	1	0
ENSG00000183571	1	0
ENSG00000188984	1	0
ENSG00000248905	1	0
ENSG00000137819	1	0
ENSG00000132517	1	0
ENSG00000066813	1	0
ENSG00000233802	1	0
ENSG00000151379	1	0
ENSG00000184544	1	0
ENSG00000188620	1	0
ENSG00000183463	1	0
ENSG00000183379	1	0
ENSG00000206422	1	0
ENSG00000187862	1	0
ENSG00000167194	1	0
ENSG00000169181	1	0
ENSG00000121742	1	0
ENSG00000177551	1	0
ENSG00000148704	1	0
ENSG00000129159	1	0
ENSG00000243130	1	0
ENSG00000095585	1	0
ENSG00000174938	1	0
ENSG00000159189	1	0
ENSG00000005844	1	0
ENSG00000134539	1	0
ENSG00000140379	1	0
ENSG00000176083	1	0
ENSG00000204345	1	0
ENSG00000213088	1	0
ENSG00000179902	1	0
ENSG00000215853	1	0
ENSG00000162897	1	0
ENSG00000236334	1	0
ENSG00000196550	1	0
ENSG00000221887	1	0
ENSG00000187783	1	0
ENSG00000261852	1	0
ENSG00000212725	1	0
ENSG00000276349	1	0
ENSG00000274611	1	0
ENSG00000277974	1	0
ENSG00000274226	1	0
ENSG00000164007	1	0
ENSG00000257017	1	0
ENSG00000105048	1	0
ENSG00000162706	1	0
ENSG00000134042	1	0
ENSG00000277179	1	0
ENSG00000277071	1	0
ENSG00000276804	1	0
ENSG00000274174	1	0
ENSG00000277776	1	0
ENSG00000275483	1	0
ENSG00000277786	1	0
ENSG00000278173	1	0
ENSG00000274571	1	0
ENSG00000167634	1	0
ENSG00000134339	1	0
ENSG00000076944	1	0
ENSG00000183318	1	0
ENSG00000015413	1	0
ENSG00000175018	1	0
ENSG00000173239	1	0
ENSG00000188334	1	0
ENSG00000141469	1	0
ENSG00000235942	1	0
ENSG00000171903	1	0
ENSG00000183128	1	0
ENSG00000141096	1	0
ENSG00000189152	1	0
ENSG00000236320	1	0
ENSG00000236027	1	0
ENSG00000080166	1	0
ENSG00000256660	1	0
ENSG00000131126	1	0
ENSG00000204941	1	0
ENSG00000167612	1	0
ENSG00000162571	1	0
ENSG00000137968	1	0
ENSG00000124467	1	0
ENSG00000204918	1	0
ENSG00000229665	1	0
ENSG00000227151	1	0
ENSG00000234278	1	0
ENSG00000276495	1	0
ENSG00000034053	1	0
ENSG00000100678	1	0
ENSG00000103034	1	0
ENSG00000204978	1	0
ENSG00000188393	1	0
ENSG00000142273	1	0
ENSG00000278634	1	0
ENSG00000274000	1	0
ENSG00000275290	1	0
ENSG00000239998	1	0
ENSG00000196482	1	0
ENSG00000107742	1	0
ENSG00000175065	1	0
ENSG00000203943	1	0
ENSG00000241935	1	0
ENSG00000142698	1	0
ENSG00000176204	1	0
ENSG00000157766	1	0
ENSG00000169550	1	0
ENSG00000151632	1	0
ENSG00000009709	1	0
ENSG00000070729	1	0
ENSG00000179915	1	0
ENSG00000275384	1	0
ENSG00000273875	1	0
ENSG00000277178	1	0
ENSG00000275123	1	0
ENSG00000275806	1	0
ENSG00000276604	1	0
ENSG00000276145	1	0
ENSG00000276355	1	0
ENSG00000274889	1	0
ENSG00000248385	1	0
ENSG00000263464	1	0
ENSG00000133110	1	0
ENSG00000123405	1	0
ENSG00000181234	1	0
ENSG00000122188	1	0
ENSG00000157322	1	0
ENSG00000143226	1	0
ENSG00000214212	1	0
ENSG00000231256	1	0
ENSG00000173237	1	0
ENSG00000204450	1	0
ENSG00000095932	1	0
ENSG00000197658	1	0
ENSG00000237247	1	0
ENSG00000204006	1	0
ENSG00000274109	1	0
ENSG00000282530	1	0
ENSG00000283370	1	0
ENSG00000275774	1	0
ENSG00000189167	1	0
ENSG00000288481	1	0
ENSG00000276430	1	0
ENSG00000189090	1	0
ENSG00000121446	1	0
ENSG00000183206	1	0
ENSG00000161905	1	0
ENSG00000132958	1	0
ENSG00000078328	1	0
ENSG00000174600	1	0
ENSG00000177098	1	0
ENSG00000163362	1	0
ENSG00000141506	1	0
ENSG00000150275	1	0
ENSG00000070748	1	0
ENSG00000110665	1	0
ENSG00000184574	1	0
ENSG00000261972	1	0
ENSG00000159398	1	0
ENSG00000197632	1	0
ENSG00000139209	1	0
ENSG00000134489	1	0
ENSG00000280774	1	0
ENSG00000213921	1	0
ENSG00000089169	1	0
ENSG00000263353	1	0
ENSG00000235376	1	0
ENSG00000203697	1	0
ENSG00000188611	1	0
ENSG00000255009	1	0
ENSG00000186086	1	0
ENSG00000196427	1	0
ENSG00000271567	1	0
ENSG00000133115	1	0
ENSG00000162374	1	0
ENSG00000237353	1	0
ENSG00000090659	1	0
ENSG00000172421	1	0
ENSG00000167208	1	0
ENSG00000277322	1	0
ENSG00000205832	1	0
ENSG00000223638	1	0
ENSG00000248712	1	0
ENSG00000139304	1	0
ENSG00000284701	1	0
ENSG00000229474	1	0
ENSG00000214711	1	0
ENSG00000284166	1	0
ENSG00000214860	1	0
ENSG00000187902	1	0
ENSG00000231824	1	0
ENSG00000237515	1	0
ENSG00000140478	1	0
ENSG00000179520	1	0
ENSG00000140955	1	0
ENSG00000180043	1	0
ENSG00000222036	1	0
ENSG00000277334	1	0
ENSG00000278025	1	0
ENSG00000275637	1	0
ENSG00000275521	1	0
ENSG00000277442	1	0
ENSG00000276450	1	0
ENSG00000273506	1	0
ENSG00000273916	1	0
ENSG00000277629	1	0
ENSG00000278362	1	0
ENSG00000277824	1	0
ENSG00000274053	1	0
ENSG00000275822	1	0
ENSG00000273535	1	0
ENSG00000275156	1	0
ENSG00000189430	1	0
ENSG00000284113	1	0
ENSG00000205857	1	0
ENSG00000167210	1	0
ENSG00000121413	1	0
ENSG00000234186	1	0
ENSG00000197487	1	0
ENSG00000105278	1	0
ENSG00000233041	1	0
ENSG00000058335	1	0
ENSG00000233932	1	0
ENSG00000178217	1	0
ENSG00000152936	1	0
ENSG00000205336	1	0
ENSG00000288219	1	0
ENSG00000130598	1	0
ENSG00000196611	1	0
ENSG00000139155	1	0
ENSG00000007216	1	0
ENSG00000188691	1	0
ENSG00000262121	1	0
ENSG00000212722	1	0
ENSG00000188100	1	0
ENSG00000214414	1	0
ENSG00000162723	1	0
ENSG00000212657	1	0
ENSG00000103460	1	0
ENSG00000170486	1	0
ENSG00000232258	1	0
ENSG00000187135	1	0
ENSG00000229544	1	0
ENSG00000235711	1	0
ENSG00000281934	1	0
ENSG00000239810	1	0
ENSG00000189051	1	0
ENSG00000140623	1	0
ENSG00000161973	1	0
ENSG00000134193	1	0
ENSG00000167080	1	0
ENSG00000163534	1	0
ENSG00000102755	1	0
ENSG00000186440	1	0
ENSG00000170537	1	0
ENSG00000159217	1	0
ENSG00000136155	1	0
ENSG00000080031	1	0
ENSG00000175985	1	0
ENSG00000159708	1	0
ENSG00000235268	1	0
ENSG00000155719	1	0
ENSG00000105370	1	0
ENSG00000182346	1	0
ENSG00000187997	1	0
ENSG00000276432	1	0
ENSG00000278023	1	0
ENSG00000117501	1	0
ENSG00000256374	1	0
ENSG00000275974	1	0
ENSG00000279782	1	0
ENSG00000182170	1	0
ENSG00000189253	1	0
ENSG00000167195	1	0
ENSG00000205899	1	0
ENSG00000205718	1	0
ENSG00000182315	1	0
ENSG00000278662	1	0
ENSG00000071203	1	0
ENSG00000198570	1	0
ENSG00000253313	1	0
ENSG00000240563	1	0
ENSG00000189001	1	0
ENSG00000133105	1	0
ENSG00000180739	1	0
ENSG00000140835	1	0
ENSG00000116785	1	0
ENSG00000167105	1	0
ENSG00000161649	1	0
ENSG00000172367	1	0
ENSG00000103375	1	0
ENSG00000167664	1	0
ENSG00000141255	1	0
ENSG00000240021	1	0
ENSG00000188991	1	0
ENSG00000281618	1	0
ENSG00000244242	1	0
ENSG00000142512	1	0
ENSG00000178462	1	0
ENSG00000143768	1	0
ENSG00000173391	1	0
ENSG00000273884	1	0
ENSG00000278046	1	0
ENSG00000276175	1	0
ENSG00000275841	1	0
ENSG00000170374	1	0
ENSG00000011600	1	0
ENSG00000162761	1	0
ENSG00000274638	1	0
ENSG00000278789	1	0
ENSG00000275843	1	0
ENSG00000275796	1	0
ENSG00000275399	1	0
ENSG00000278682	1	0
ENSG00000275082	1	0
ENSG00000277060	1	0
ENSG00000273992	1	0
ENSG00000022556	1	0
ENSG00000206043	1	0
ENSG00000242173	1	0
ENSG00000102854	1	0
ENSG00000111199	1	0
ENSG00000105492	1	0
ENSG00000148702	1	0
ENSG00000119714	1	0
ENSG00000173227	1	0
ENSG00000166863	1	0
ENSG00000161944	1	0
ENSG00000162739	1	0
ENSG00000149452	1	0
ENSG00000231924	1	0
ENSG00000132185	1	0
ENSG00000066294	1	0
ENSG00000123338	1	0
ENSG00000132972	1	0
ENSG00000075673	1	0
ENSG00000162892	1	0
ENSG00000172828	1	0
ENSG00000249861	1	0
ENSG00000256618	1	0
ENSG00000240542	1	0
ENSG00000232196	1	0
ENSG00000249860	1	0
ENSG00000256892	1	0
ENSG00000256797	1	0
ENSG00000214819	1	0
ENSG00000204172	1	0
ENSG00000010379	1	0
ENSG00000227059	1	0
ENSG00000268964	1	0
ENSG00000276886	1	0
ENSG00000282046	1	0
ENSG00000166923	1	0
ENSG00000048462	1	0
ENSG00000171051	1	0
ENSG00000104918	1	0
ENSG00000134242	1	0
ENSG00000148735	1	0
ENSG00000111344	1	0
ENSG00000262874	1	0
ENSG00000260458	1	0
ENSG00000232113	1	0
ENSG00000120471	1	0
ENSG00000204449	1	0
ENSG00000261949	1	0
ENSG00000143248	1	0
ENSG00000143297	1	0
ENSG00000107807	1	0
ENSG00000204583	1	0
ENSG00000204913	1	0
ENSG00000255359	1	0
ENSG00000110436	1	0
ENSG00000186188	1	0
ENSG00000180287	1	0
ENSG00000214943	1	0
ENSG00000258453	1	0
ENSG00000101746	1	0
ENSG00000167083	1	0
ENSG00000148584	1	0
ENSG00000182333	1	0
ENSG00000168528	1	0
ENSG00000162782	1	0
ENSG00000183560	1	0
ENSG00000163131	1	0
ENSG00000255071	1	0
ENSG00000143851	1	0
ENSG00000231274	1	0
ENSG00000169474	1	0
ENSG00000223601	1	0
ENSG00000277042	1	0
ENSG00000275722	1	0
ENSG00000131142	1	0
ENSG00000166342	1	0
ENSG00000134365	1	0
ENSG00000187912	1	0
ENSG00000177301	1	0
ENSG00000132965	1	0
ENSG00000237330	1	0
ENSG00000205457	1	0
ENSG00000267465	1	0
ENSG00000107831	1	0
ENSG00000095713	1	0
ENSG00000110876	1	0
ENSG00000135373	1	0
ENSG00000182053	1	0
ENSG00000223417	1	0
ENSG00000214891	1	0
ENSG00000221878	1	0
ENSG00000188089	1	0
ENSG00000111783	1	0
ENSG00000117595	1	0
ENSG00000172322	1	0
ENSG00000153233	1	0
ENSG00000169035	1	0
ENSG00000273533	1	0
ENSG00000140067	1	0
ENSG00000131686	1	0
ENSG00000140945	1	0
ENSG00000166840	1	0
ENSG00000143318	1	0
ENSG00000227868	1	0
ENSG00000228594	1	0
ENSG00000196350	1	0
ENSG00000137948	1	0
ENSG00000274722	1	0
ENSG00000275416	1	0
ENSG00000276882	1	0
ENSG00000278710	1	0
ENSG00000278809	1	0
ENSG00000275629	1	0
ENSG00000273911	1	0
ENSG00000275838	1	0
ENSG00000278707	1	0
ENSG00000277709	1	0
ENSG00000276739	1	0
ENSG00000275566	1	0
ENSG00000277181	1	0
ENSG00000284466	1	0
ENSG00000283951	1	0
ENSG00000288389	1	0
ENSG00000283975	1	0
ENSG00000284384	1	0
ENSG00000284381	1	0
ENSG00000284192	1	0
ENSG00000284295	1	0
ENSG00000284063	1	0
ENSG00000284213	1	0
ENSG00000284046	1	0
ENSG00000240403	1	0
ENSG00000139737	1	0
ENSG00000120949	1	0
ENSG00000135374	1	0
ENSG00000150782	1	0
ENSG00000186652	1	0
ENSG00000110079	1	0
ENSG00000259772	1	0
ENSG00000188508	1	0
ENSG00000182566	1	0
ENSG00000019505	1	0
ENSG00000110077	1	0
ENSG00000117602	1	0
ENSG00000125726	1	0
ENSG00000274965	1	0
ENSG00000134160	1	0
ENSG00000184293	1	0
ENSG00000158089	1	0
ENSG00000107593	1	0
ENSG00000134258	1	0
ENSG00000077327	1	0
ENSG00000117091	1	0
ENSG00000166866	1	0
ENSG00000134256	1	0
ENSG00000133063	1	0
ENSG00000105409	1	0
ENSG00000174837	1	0
ENSG00000175463	1	0
ENSG00000163462	1	0
ENSG00000254598	1	0
ENSG00000167646	1	0
ENSG00000261210	1	0
ENSG00000110881	1	0
ENSG00000167851	1	0
ENSG00000167588	1	0
ENSG00000227729	1	0
ENSG00000263242	1	0
ENSG00000204887	1	0
ENSG00000212658	1	0
ENSG00000161405	1	0
ENSG00000228075	1	0
ENSG00000152672	1	0
ENSG00000141968	1	0
ENSG00000197454	1	0
ENSG00000179615	1	0
ENSG00000139734	1	0
ENSG00000102794	1	0
ENSG00000288216	1	0
ENSG00000158865	1	0
ENSG00000148948	1	0
ENSG00000166006	1	0
ENSG00000008394	1	0
ENSG00000274839	1	0
ENSG00000230657	1	0
ENSG00000197893	1	0
ENSG00000165556	1	0
ENSG00000248099	1	0
ENSG00000274166	1	0
ENSG00000184206	1	0
ENSG00000171931	1	0
ENSG00000262418	1	0
ENSG00000081237	1	0
ENSG00000171017	1	0
ENSG00000133665	1	0
ENSG00000007038	1	0
ENSG00000165588	1	0
ENSG00000100450	1	0
ENSG00000182256	1	0
ENSG00000071991	1	0
ENSG00000127507	1	0
ENSG00000267909	1	0
ENSG00000154118	1	0
ENSG00000274404	1	0
ENSG00000186715	1	0
ENSG00000198542	1	0
ENSG00000117215	1	0
ENSG00000166073	1	0
ENSG00000182938	1	0
ENSG00000152214	1	0
ENSG00000105143	1	0
ENSG00000140254	1	0
ENSG00000197891	1	0
ENSG00000197084	1	0
ENSG00000188234	1	0
ENSG00000165606	1	0
ENSG00000243137	1	0
ENSG00000244020	1	0
ENSG00000174885	1	0
ENSG00000174562	1	0
ENSG00000142405	1	0
ENSG00000170956	1	0
ENSG00000166415	1	0
ENSG00000168995	1	0
ENSG00000171631	1	0
ENSG00000188162	1	0
ENSG00000288113	1	0
ENSG00000230031	1	0
ENSG00000288347	1	0
ENSG00000233917	1	0
ENSG00000282773	1	0
ENSG00000206127	1	0
ENSG00000278308	1	0
ENSG00000224712	1	0
ENSG00000281994	1	0
ENSG00000254852	1	0
ENSG00000282705	1	0
ENSG00000183793	1	0
ENSG00000212659	1	0
ENSG00000180386	1	0
ENSG00000181626	1	0
ENSG00000229292	1	0
ENSG00000277398	1	0
ENSG00000274935	1	0
ENSG00000275525	1	0
ENSG00000104974	1	0
ENSG00000213822	1	0
ENSG00000278279	1	0
ENSG00000278555	1	0
ENSG00000276042	1	0
ENSG00000275730	1	0
ENSG00000186818	1	0
ENSG00000188199	1	0
ENSG00000047617	1	0
ENSG00000274209	1	0
ENSG00000183484	1	0
ENSG00000214534	1	0
ENSG00000274233	1	0
ENSG00000271503	1	0
ENSG00000204174	1	0
ENSG00000288157	1	0
ENSG00000264717	1	0
ENSG00000173826	1	0
ENSG00000176194	1	0
ENSG00000285221	1	0
ENSG00000100884	1	0
ENSG00000159374	1	0
ENSG00000129455	1	0
ENSG00000178235	1	0
ENSG00000082397	1	0
ENSG00000169224	1	0
ENSG00000121904	1	0
ENSG00000274714	1	0
ENSG00000276465	1	0
ENSG00000274921	1	0
ENSG00000274533	1	0
ENSG00000273931	1	0
ENSG00000283846	1	0
ENSG00000283779	1	0
ENSG00000284307	1	0
ENSG00000284244	1	0
ENSG00000283882	1	0
ENSG00000283727	1	0
ENSG00000284408	1	0
ENSG00000284264	1	0
ENSG00000283870	1	0
ENSG00000221957	1	0
ENSG00000134668	1	0
ENSG00000120669	1	0
ENSG00000127152	1	0
ENSG00000229637	1	0
ENSG00000236396	1	0
ENSG00000130182	1	0
ENSG00000166535	1	0
ENSG00000263309	1	0
ENSG00000108244	1	0
ENSG00000263201	1	0
ENSG00000278186	1	0
ENSG00000188626	1	0
ENSG00000278119	1	0
ENSG00000179938	1	0
ENSG00000261794	1	0
ENSG00000284076	1	0
ENSG00000249931	1	0
ENSG00000283589	1	0
ENSG00000232653	1	0
ENSG00000277983	1	0
ENSG00000214967	1	0
ENSG00000130167	1	0
ENSG00000214940	1	0
ENSG00000198156	1	0
ENSG00000241322	1	0
ENSG00000198765	1	0
ENSG00000166329	1	0
ENSG00000066032	1	0
ENSG00000127325	1	0
ENSG00000137841	1	0
ENSG00000016490	1	0
ENSG00000139364	1	0
ENSG00000174015	1	0
ENSG00000122304	1	0
ENSG00000143194	1	0
ENSG00000276342	1	0
ENSG00000258986	1	0
ENSG00000187720	1	0
ENSG00000167139	1	0
ENSG00000150361	1	0
ENSG00000120054	1	0
ENSG00000136488	1	0
ENSG00000204414	1	0
ENSG00000175315	1	0
ENSG00000197406	1	0
ENSG00000099617	1	0
ENSG00000166573	1	0
ENSG00000142511	1	0
ENSG00000049249	1	0
ENSG00000066382	1	0
ENSG00000132703	1	0
ENSG00000158874	1	0
ENSG00000111701	1	0
ENSG00000278624	1	0
ENSG00000172232	1	0
ENSG00000169594	1	0
ENSG00000197405	1	0
ENSG00000174990	1	0
ENSG00000277405	1	0
ENSG00000170099	1	0
ENSG00000158477	1	0
ENSG00000158485	1	0
ENSG00000158481	1	0
ENSG00000116824	1	0
ENSG00000110848	1	0
ENSG00000105369	1	0
ENSG00000158825	1	0
ENSG00000169442	1	0
ENSG00000092067	1	0
ENSG00000124469	1	0
ENSG00000105352	1	0
ENSG00000198610	1	0
ENSG00000105205	1	0
ENSG00000092009	1	0
ENSG00000188822	1	0
ENSG00000139219	1	0
ENSG00000196188	1	0
ENSG00000100448	1	0
ENSG00000110887	1	0
ENSG00000108813	1	0
ENSG00000134762	1	0
ENSG00000134760	1	0
ENSG00000134757	1	0
ENSG00000135625	1	0
ENSG00000139610	1	0
ENSG00000143278	1	0
ENSG00000275269	1	0
ENSG00000273738	1	0
ENSG00000276985	1	0
ENSG00000276858	1	0
ENSG00000275136	1	0
ENSG00000275970	1	0
ENSG00000278415	1	0
ENSG00000275564	1	0
ENSG00000274580	1	0
ENSG00000283750	1	0
ENSG00000186431	1	0
ENSG00000179639	1	0
ENSG00000075388	1	0
ENSG00000187474	1	0
ENSG00000130383	1	0
ENSG00000136487	1	0
ENSG00000060558	1	0
ENSG00000105737	1	0
ENSG00000140287	1	0
ENSG00000120094	1	0
ENSG00000173917	1	0
ENSG00000120093	1	0
ENSG00000120075	1	0
ENSG00000086696	1	0
ENSG00000172183	1	0
ENSG00000151655	1	0
ENSG00000182255	1	0
ENSG00000130037	1	0
ENSG00000105642	1	0
ENSG00000170498	1	0
ENSG00000167748	1	0
ENSG00000111796	1	0
ENSG00000134545	1	0
ENSG00000205809	1	0
ENSG00000205810	1	0
ENSG00000170477	1	0
ENSG00000170421	1	0
ENSG00000171401	1	0
ENSG00000171346	1	0
ENSG00000094796	1	0
ENSG00000131738	1	0
ENSG00000205426	1	0
ENSG00000170523	1	0
ENSG00000135443	1	0
ENSG00000276163	1	0
ENSG00000278154	1	0
ENSG00000274110	1	0
ENSG00000276053	1	0
ENSG00000167613	1	0
ENSG00000275819	1	0
ENSG00000274084	1	0
ENSG00000277335	1	0
ENSG00000167618	1	0
ENSG00000167531	1	0
ENSG00000136167	1	0
ENSG00000282902	1	0
ENSG00000205076	1	0
ENSG00000174405	1	0
ENSG00000119888	1	0
ENSG00000007264	1	0
ENSG00000124939	1	0
ENSG00000110484	1	0
ENSG00000149968	1	0
ENSG00000137673	1	0
ENSG00000118113	1	0
ENSG00000166670	1	0
ENSG00000262406	1	0
ENSG00000137745	1	0
ENSG00000163563	1	0
ENSG00000260314	1	0
ENSG00000263639	1	0
ENSG00000278466	1	0
ENSG00000284971	1	0
ENSG00000198788	1	0
ENSG00000111046	1	0
ENSG00000197616	1	0
ENSG00000133020	1	0
ENSG00000129152	1	0
ENSG00000122180	1	0
ENSG00000086548	1	0
ENSG00000120937	1	0
ENSG00000126861	1	0
ENSG00000184166	1	0
ENSG00000180090	1	0
ENSG00000221882	1	0
ENSG00000108405	1	0
ENSG00000109991	1	0
ENSG00000172016	1	0
ENSG00000136099	1	0
ENSG00000116703	1	0
ENSG00000185527	1	0
ENSG00000162896	1	0
ENSG00000115956	1	0
ENSG00000183395	1	0
ENSG00000108849	1	0
ENSG00000122862	1	0
ENSG00000166501	1	0
ENSG00000126583	1	0
ENSG00000175646	1	0
ENSG00000183668	1	0
ENSG00000111679	1	0
ENSG00000126838	1	0
ENSG00000265203	1	0
ENSG00000115386	1	0
ENSG00000090104	1	0
ENSG00000281988	1	0
ENSG00000288263	1	0
ENSG00000185974	1	0
ENSG00000169385	1	0
ENSG00000169397	1	0
ENSG00000188015	1	0
ENSG00000196154	1	0
ENSG00000196420	1	0
ENSG00000143556	1	0
ENSG00000143546	1	0
ENSG00000163220	1	0
ENSG00000206073	1	0
ENSG00000108702	1	0
ENSG00000278567	1	0
ENSG00000274221	1	0
ENSG00000277632	1	0
ENSG00000277943	1	0
ENSG00000275824	1	0
ENSG00000275302	1	0
ENSG00000172156	1	0
ENSG00000102970	1	0
ENSG00000278006	1	0
ENSG00000278167	1	0
ENSG00000275385	1	0
ENSG00000102962	1	0
ENSG00000143184	1	0
ENSG00000174175	1	0
ENSG00000133661	1	0
ENSG00000117090	1	0
ENSG00000187714	1	0
ENSG00000170290	1	0
ENSG00000176887	1	0
ENSG00000169469	1	0
ENSG00000163554	1	0
ENSG00000105398	1	0
ENSG00000143185	1	0
ENSG00000129990	1	0
ENSG00000159173	1	0
ENSG00000116147	1	0
ENSG00000172236	1	0
ENSG00000149021	1	0
ENSG00000284588	1	0
ENSG00000103310	1	0
ENSG00000129170	1	0
ENSG00000197614	1	0
ENSG00000285435	1	0
ENSG00000168148	1	0
ENSG00000203812	1	0
ENSG00000270882	1	0
ENSG00000180016	1	0
ENSG00000127780	1	0
ENSG00000183024	1	0
ENSG00000276870	1	0
ENSG00000069764	1	0
ENSG00000143412	1	0
ENSG00000109101	1	0
ENSG00000140030	1	0
ENSG00000043039	1	0
ENSG00000173991	1	0
ENSG00000174371	1	0
ENSG00000184933	1	0
ENSG00000149133	1	0
ENSG00000166368	1	0
ENSG00000120659	1	0
ENSG00000025423	1	0
ENSG00000118640	1	0
ENSG00000108417	1	0
ENSG00000126337	1	0
ENSG00000125910	1	0
ENSG00000006788	1	0
ENSG00000116833	1	0
ENSG00000105501	1	0
ENSG00000185559	1	0
ENSG00000182687	1	0
ENSG00000281123	1	0
ENSG00000275395	1	0
ENSG00000142484	1	0
ENSG00000129151	1	0
ENSG00000171860	1	0
ENSG00000177143	1	0
ENSG00000102466	1	0
ENSG00000122025	1	0
ENSG00000159224	1	0
ENSG00000100453	1	0
ENSG00000006059	1	0
ENSG00000131096	1	0
ENSG00000186891	1	0
ENSG00000165970	1	0
ENSG00000137860	1	0
ENSG00000177575	1	0
ENSG00000104055	1	0
ENSG00000065325	1	0
ENSG00000119973	1	0
ENSG00000157782	1	0
ENSG00000102924	1	0
ENSG00000105388	1	0
ENSG00000166426	1	0
ENSG00000130287	1	0
ENSG00000135144	1	0
ENSG00000119715	1	0
ENSG00000169856	1	0
ENSG00000260027	1	0
ENSG00000129204	1	0
ENSG00000086967	1	0
ENSG00000275095	1	0
ENSG00000275152	1	0
ENSG00000088002	1	0
ENSG00000161270	1	0
ENSG00000170454	1	0
ENSG00000140297	1	0
ENSG00000170075	1	0
ENSG00000137674	1	0
ENSG00000197901	1	0
ENSG00000021645	1	0
ENSG00000115155	1	0
ENSG00000163568	1	0
ENSG00000130755	1	0
ENSG00000167749	1	0
ENSG00000213231	1	0
ENSG00000134765	1	0
ENSG00000083782	1	0
ENSG00000169508	1	0
ENSG00000070019	1	0
ENSG00000133055	1	0
ENSG00000242550	1	0
ENSG00000251655	1	0
ENSG00000165917	1	0
ENSG00000140986	1	0
ENSG00000276114	1	0
ENSG00000274736	1	0
ENSG00000120337	1	0
ENSG00000162344	1	0
ENSG00000134812	1	0
ENSG00000159251	1	0
ENSG00000134817	1	0
ENSG00000178363	1	0
ENSG00000129993	1	0
ENSG00000108255	1	0
ENSG00000187323	1	0
ENSG00000186895	1	0
ENSG00000176678	1	0
ENSG00000176692	1	0
ENSG00000148935	1	0
ENSG00000265107	1	0
ENSG00000121634	1	0
ENSG00000189280	1	0
ENSG00000132975	1	0
ENSG00000185897	1	0
ENSG00000126262	1	0
ENSG00000213931	1	0
ENSG00000156886	1	0
ENSG00000181374	1	0
ENSG00000138083	1	0
ENSG00000178279	1	0
ENSG00000138622	1	0
ENSG00000172410	1	0
ENSG00000129354	1	0
ENSG00000188816	1	0
ENSG00000096996	1	0
ENSG00000175189	1	0
ENSG00000163207	1	0
ENSG00000143105	1	0
ENSG00000254997	1	0
ENSG00000205420	1	0
ENSG00000185479	1	0
ENSG00000135480	1	0
ENSG00000186832	1	0
ENSG00000159166	1	0
ENSG00000111049	1	0
ENSG00000171786	1	0
ENSG00000105374	1	0
ENSG00000169413	1	0
ENSG00000163221	1	0
ENSG00000108700	1	0
ENSG00000080910	1	0
ENSG00000203737	1	0
ENSG00000006611	1	0
ENSG00000142789	1	0
ENSG00000166509	1	0
ENSG00000105246	1	0
ENSG00000162366	1	0
ENSG00000149573	1	0
ENSG00000139187	1	0
ENSG00000143167	1	0
ENSG00000149124	1	0
ENSG00000073754	1	0
ENSG00000176136	1	0
ENSG00000141434	1	0
ENSG00000169688	1	0
ENSG00000125144	1	0
ENSG00000205358	1	0
ENSG00000087250	1	0
ENSG00000134640	1	0
ENSG00000109061	1	0
ENSG00000182968	1	0
ENSG00000241794	1	0
ENSG00000167800	1	0
ENSG00000198033	1	0
ENSG00000140557	1	0
ENSG00000255398	1	0
ENSG00000149305	1	0
ENSG00000122254	1	0
ENSG00000104833	1	0
ENSG00000156575	1	0
ENSG00000167768	1	0
ENSG00000173762	1	0
ENSG00000165973	1	0
ENSG00000171532	1	0
ENSG00000225950	1	0
ENSG00000133636	1	0
ENSG00000139053	1	0
ENSG00000100665	1	0
ENSG00000187021	1	0
ENSG00000121335	1	0
ENSG00000275624	1	0
ENSG00000197870	1	0
ENSG00000160678	1	0
ENSG00000108688	1	0
ENSG00000132514	1	0
ENSG00000159184	1	0
ENSG00000078114	1	0
ENSG00000156127	1	0
ENSG00000102837	1	0
ENSG00000115523	1	0
ENSG00000134538	1	0
ENSG00000185862	1	0
ENSG00000172023	1	0
ENSG00000148965	1	0
ENSG00000137975	1	0
ENSG00000006116	1	0
ENSG00000124935	1	0
ENSG00000168515	1	0
ENSG00000138136	1	0
ENSG00000154016	1	0
ENSG00000135773	1	0
ENSG00000167825	1	0
ENSG00000167850	1	0
ENSG00000181562	1	0
ENSG00000110375	1	0
ENSG00000162511	1	0
ENSG00000171360	1	0
ENSG00000285379	1	0
ENSG00000129465	1	0
ENSG00000007306	1	0
ENSG00000057149	1	0
ENSG00000163216	1	0
ENSG00000180318	1	0
ENSG00000183426	1	0
ENSG00000125285	1	0
ENSG00000044012	1	0
ENSG00000042781	1	0
ENSG00000128482	1	0
ENSG00000156076	1	0
ENSG00000186526	1	0
ENSG00000141524	1	0
ENSG00000162438	1	0
ENSG00000219073	1	0
ENSG00000184302	1	0
ENSG00000137699	1	0
ENSG00000105141	1	0
ENSG00000016602	1	0
ENSG00000171517	1	0
ENSG00000186790	1	0
ENSG00000110427	1	0
ENSG00000095917	1	0
ENSG00000107984	1	0
ENSG00000276798	1	0
ENSG00000274185	1	0
ENSG00000277092	1	0
ENSG00000239961	1	0
ENSG00000273526	1	0
ENSG00000275353	1	0
ENSG00000276885	1	0
ENSG00000276634	1	0
ENSG00000213022	1	0
ENSG00000213085	1	0
ENSG00000169006	1	0
ENSG00000196184	1	0
ENSG00000172150	1	0
ENSG00000221888	1	0
ENSG00000168124	1	0
ENSG00000168158	1	0
ENSG00000159961	1	0
ENSG00000141194	1	0
ENSG00000182070	1	0
ENSG00000127529	1	0
ENSG00000197125	1	0
ENSG00000280908	1	0
ENSG00000159339	1	0
ENSG00000197641	1	0
ENSG00000139223	1	0
ENSG00000240505	1	0
ENSG00000182050	1	0
ENSG00000105198	1	0
ENSG00000124391	1	0
ENSG00000126500	1	0
ENSG00000276379	1	0
ENSG00000276423	1	0
ENSG00000274036	1	0
ENSG00000167633	1	0
ENSG00000101638	1	0
ENSG00000281459	1	0
ENSG00000142623	1	0
ENSG00000142224	1	0
ENSG00000183542	1	0
ENSG00000134438	1	0
ENSG00000171936	1	0
ENSG00000171942	1	0
ENSG00000186723	1	0
ENSG00000005102	1	0
ENSG00000140279	1	0
ENSG00000123388	1	0
ENSG00000273510	1	0
ENSG00000274782	1	0
ENSG00000276820	1	0
ENSG00000276625	1	0
ENSG00000277356	1	0
ENSG00000278495	1	0
ENSG00000276387	1	0
ENSG00000278738	1	0
ENSG00000274926	1	0
ENSG00000278503	1	0
ENSG00000284401	1	0
ENSG00000284347	1	0
ENSG00000284145	1	0
ENSG00000283723	1	0
ENSG00000284514	1	0
ENSG00000284530	1	0
ENSG00000284551	1	0
ENSG00000284100	1	0
ENSG00000125498	1	0
ENSG00000256713	1	0
ENSG00000278570	1	0
ENSG00000179913	1	0
ENSG00000019102	1	0
ENSG00000137709	1	0
ENSG00000159455	1	0
ENSG00000166523	1	0
ENSG00000188770	1	0
ENSG00000136327	1	0
ENSG00000148677	1	0
ENSG00000075461	1	0
ENSG00000079101	1	0
ENSG00000178773	1	0
ENSG00000129450	1	0
ENSG00000105366	1	0
ENSG00000151650	1	0
ENSG00000170748	1	0
ENSG00000163217	1	0
ENSG00000172146	1	0
ENSG00000262628	1	0
ENSG00000116218	1	0
ENSG00000075035	1	0
ENSG00000170160	1	0
ENSG00000204175	1	0
ENSG00000198597	1	0
ENSG00000278742	1	0
ENSG00000176681	1	0
ENSG00000156395	1	0
ENSG00000169330	1	0
ENSG00000111249	1	0
ENSG00000273564	1	0
ENSG00000104059	1	0
ENSG00000162722	1	0
ENSG00000148602	1	0
ENSG00000116031	1	0
ENSG00000080511	1	0
ENSG00000185069	1	0
ENSG00000273947	1	0
ENSG00000278327	1	0
ENSG00000277484	1	0
ENSG00000274108	1	0
ENSG00000273887	1	0
ENSG00000275658	1	0
ENSG00000274952	1	0
ENSG00000277924	1	0
ENSG00000274410	1	0
ENSG00000284510	1	0
ENSG00000284333	1	0
ENSG00000283790	1	0
ENSG00000283708	1	0
ENSG00000284504	1	0
ENSG00000283702	1	0
ENSG00000284044	1	0
ENSG00000284241	1	0
ENSG00000284132	1	0
ENSG00000283996	1	0
ENSG00000284236	1	0
ENSG00000243772	1	0
ENSG00000177511	1	0
[truncated: 13,350 more rows]

## Sheet: Pancreas
GeneName	InActivate	Activate
ENSG00000116748	1	0
ENSG00000108381	1	0
ENSG00000160654	1	0
ENSG00000149534	1	0
ENSG00000170820	1	0
ENSG00000288269	1	0
ENSG00000215644	1	0
ENSG00000196565	1	0
ENSG00000000971	1	0
ENSG00000203859	1	0
ENSG00000254647	1	0
ENSG00000263243	1	0
ENSG00000187242	1	0
ENSG00000171403	1	0
ENSG00000102683	1	0
ENSG00000138039	1	0
ENSG00000165471	1	0
ENSG00000103313	1	0
ENSG00000034971	1	0
ENSG00000152266	1	0
ENSG00000116745	1	0
ENSG00000288411	1	0
ENSG00000173432	1	0
ENSG00000074803	1	0
ENSG00000004939	1	0
ENSG00000277893	1	0
ENSG00000198650	1	0
ENSG00000077498	1	0
ENSG00000121351	1	0
ENSG00000134460	1	0
ENSG00000128422	1	0
ENSG00000172867	1	0
ENSG00000111245	1	0
ENSG00000261371	1	0
ENSG00000007908	1	0
ENSG00000125255	1	0
ENSG00000105641	1	0
ENSG00000110244	1	0
ENSG00000234906	1	0
ENSG00000117601	1	0
ENSG00000173369	1	0
ENSG00000140465	1	0
ENSG00000131808	1	0
ENSG00000259384	1	0
ENSG00000244734	1	0
ENSG00000223609	1	0
ENSG00000185231	1	0
ENSG00000175097	1	0
ENSG00000143839	1	0
ENSG00000277603	1	0
ENSG00000115705	1	0
ENSG00000134200	1	0
ENSG00000105392	1	0
ENSG00000206172	1	0
ENSG00000213934	1	0
ENSG00000143119	1	0
ENSG00000150337	1	0
ENSG00000132693	1	0
ENSG00000203747	1	0
ENSG00000162747	1	0
ENSG00000111537	1	0
ENSG00000117560	1	0
ENSG00000095752	1	0
ENSG00000188404	1	0
ENSG00000243480	1	0
ENSG00000123838	1	0
ENSG00000167286	1	0
ENSG00000104827	1	0
ENSG00000180720	1	0
ENSG00000119535	1	0
ENSG00000140505	1	0
ENSG00000197838	1	0
ENSG00000197408	1	0
ENSG00000165841	1	0
ENSG00000138109	1	0
ENSG00000108242	1	0
ENSG00000142973	1	0
ENSG00000149295	1	0
ENSG00000110203	1	0
ENSG00000184502	1	0
ENSG00000186297	1	0
ENSG00000187730	1	0
ENSG00000134201	1	0
ENSG00000203857	1	0
ENSG00000179546	1	0
ENSG00000166736	1	0
ENSG00000186529	1	0
ENSG00000111341	1	0
ENSG00000127472	1	0
ENSG00000196109	1	0
ENSG00000278247	1	0
ENSG00000275009	1	0
ENSG00000288214	1	0
ENSG00000273976	1	0
ENSG00000282750	1	0
ENSG00000274939	1	0
ENSG00000274808	1	0
ENSG00000277796	1	0
ENSG00000277336	1	0
ENSG00000276085	1	0
ENSG00000277291	1	0
ENSG00000185940	1	0
ENSG00000186007	1	0
ENSG00000188655	1	0
ENSG00000182854	1	0
ENSG00000188649	1	0
ENSG00000132681	1	0
ENSG00000259571	1	0
ENSG00000183310	1	0
ENSG00000187701	1	0
ENSG00000177151	1	0
ENSG00000221977	1	0
ENSG00000181001	1	0
ENSG00000177476	1	0
ENSG00000177489	1	0
ENSG00000205495	1	0
ENSG00000180934	1	0
ENSG00000177174	1	0
ENSG00000181939	1	0
ENSG00000181785	1	0
ENSG00000181009	1	0
ENSG00000186119	1	0
ENSG00000236981	1	0
ENSG00000172324	1	0
ENSG00000258817	1	0
ENSG00000238243	1	0
ENSG00000170920	1	0
ENSG00000197591	1	0
ENSG00000187612	1	0
ENSG00000279263	1	0
ENSG00000279301	1	0
ENSG00000196772	1	0
ENSG00000279761	1	0
ENSG00000181803	1	0
ENSG00000184276	1	0
ENSG00000167751	1	0
ENSG00000107485	1	0
ENSG00000178104	1	1
ENSG00000197849	1	0
ENSG00000263328	1	0
ENSG00000150261	1	0
ENSG00000180269	1	0
ENSG00000178965	1	0
ENSG00000204866	1	0
ENSG00000279116	1	0
ENSG00000204869	1	0
ENSG00000172464	1	0
ENSG00000184478	1	0
ENSG00000273953	1	0
ENSG00000281680	1	0
ENSG00000170683	1	0
ENSG00000172154	1	0
ENSG00000281660	1	0
ENSG00000188716	1	0
ENSG00000255307	1	0
ENSG00000181752	1	0
ENSG00000174982	1	0
ENSG00000155249	1	0
ENSG00000167822	1	0
ENSG00000181927	1	0
ENSG00000172640	1	0
ENSG00000275754	1	0
ENSG00000276821	1	0
ENSG00000196240	1	0
ENSG00000197790	1	0
ENSG00000288513	1	0
ENSG00000177693	1	0
ENSG00000277495	1	0
ENSG00000256574	1	0
ENSG00000154493	1	0
ENSG00000181036	1	0
ENSG00000183733	1	0
ENSG00000183760	1	0
ENSG00000278489	1	0
ENSG00000281533	1	0
ENSG00000205867	1	0
ENSG00000196946	1	0
ENSG00000253831	1	0
ENSG00000197769	1	0
ENSG00000170929	1	0
ENSG00000280204	1	0
ENSG00000197887	1	0
ENSG00000170790	1	0
ENSG00000276451	1	0
ENSG00000280899	1	0
ENSG00000279000	1	0
ENSG00000254737	1	0
ENSG00000182634	1	0
ENSG00000234560	1	0
ENSG00000176231	1	0
ENSG00000172519	1	0
ENSG00000196266	1	0
ENSG00000184155	1	0
ENSG00000180475	1	0
ENSG00000198965	1	0
ENSG00000173285	1	0
ENSG00000196248	1	0
ENSG00000186306	1	0
ENSG00000180708	1	0
ENSG00000279111	1	0
ENSG00000198967	1	0
ENSG00000176198	1	0
ENSG00000176219	1	0
ENSG00000279486	1	0
ENSG00000188124	1	0
ENSG00000177535	1	0
ENSG00000178358	1	0
ENSG00000203663	1	0
ENSG00000198128	1	0
ENSG00000198601	1	0
ENSG00000228198	1	0
ENSG00000162727	1	0
ENSG00000177186	1	0
ENSG00000177201	1	0
ENSG00000184022	1	0
ENSG00000182783	1	0
ENSG00000177212	1	0
ENSG00000275617	1	0
ENSG00000274870	1	0
ENSG00000196944	1	0
ENSG00000275102	1	0
ENSG00000273827	1	0
ENSG00000203661	1	0
ENSG00000181733	1	0
ENSG00000172188	1	0
ENSG00000279514	1	0
ENSG00000176547	1	0
ENSG00000185926	1	0
ENSG00000181903	1	0
ENSG00000254466	1	0
ENSG00000176200	1	0
ENSG00000255713	1	0
ENSG00000166884	1	0
ENSG00000172742	1	0
ENSG00000169484	1	0
ENSG00000094661	1	0
ENSG00000176230	1	0
ENSG00000176246	1	0
ENSG00000288194	1	0
ENSG00000274102	1	0
ENSG00000176294	1	0
ENSG00000184394	1	0
ENSG00000176555	1	0
ENSG00000176567	1	0
ENSG00000172208	1	0
ENSG00000172320	1	0
ENSG00000176495	1	0
ENSG00000172459	1	0
ENSG00000169327	1	0
ENSG00000172362	1	0
ENSG00000189181	1	0
ENSG00000186113	1	0
ENSG00000279395	1	0
ENSG00000205030	1	0
ENSG00000255012	1	0
ENSG00000254834	1	0
ENSG00000174937	1	0
ENSG00000150269	1	0
ENSG00000279961	1	0
ENSG00000262784	1	0
ENSG00000181698	1	0
ENSG00000262851	1	0
ENSG00000181718	1	0
ENSG00000261897	1	0
ENSG00000172489	1	0
ENSG00000205496	1	0
ENSG00000176895	1	0
ENSG00000176239	1	0
ENSG00000197428	1	0
ENSG00000280021	1	0
ENSG00000176925	1	0
ENSG00000187918	1	0
ENSG00000176798	1	0
ENSG00000184698	1	0
ENSG00000167360	1	0
ENSG00000176922	1	0
ENSG00000176900	1	0
ENSG00000176742	1	0
ENSG00000171944	1	0
ENSG00000221996	1	0
ENSG00000187747	1	0
ENSG00000181609	1	0
ENSG00000176787	1	0
ENSG00000180974	1	0
ENSG00000205409	1	0
ENSG00000183269	1	0
ENSG00000226288	1	0
ENSG00000196778	1	0
ENSG00000181963	1	0
ENSG00000183313	1	0
ENSG00000180988	1	0
ENSG00000181074	1	0
ENSG00000279270	1	0
ENSG00000183389	1	0
ENSG00000181023	1	0
ENSG00000205330	1	0
ENSG00000185821	1	0
ENSG00000180433	1	0
ENSG00000197403	1	0
ENSG00000221931	1	0
ENSG00000197532	1	0
ENSG00000127515	1	0
ENSG00000174667	1	0
ENSG00000161807	1	0
ENSG00000170923	1	0
ENSG00000196119	1	0
ENSG00000170953	1	0
ENSG00000280090	1	0
ENSG00000181518	1	0
ENSG00000255298	1	0
ENSG00000262611	1	0
ENSG00000181693	1	0
ENSG00000181767	1	0
ENSG00000181761	1	0
ENSG00000262755	1	0
ENSG00000280314	1	0
ENSG00000284723	1	0
ENSG00000172199	1	0
ENSG00000262796	1	0
ENSG00000172487	1	0
ENSG00000183908	1	0
ENSG00000172377	1	0
ENSG00000261958	1	0
ENSG00000174914	1	0
ENSG00000162763	1	0
ENSG00000198283	1	0
ENSG00000284733	1	0
ENSG00000230178	1	0
ENSG00000278870	1	0
ENSG00000176695	1	0
ENSG00000288501	1	0
ENSG00000183706	1	0
ENSG00000170605	1	0
ENSG00000255223	1	0
ENSG00000284255	1	0
ENSG00000221954	1	0
ENSG00000221840	1	0
ENSG00000181961	1	0
ENSG00000181958	1	0
ENSG00000284662	1	0
ENSG00000188340	1	0
ENSG00000196171	1	0
ENSG00000179919	1	0
ENSG00000181371	1	0
ENSG00000186513	1	0
ENSG00000262647	1	0
ENSG00000172457	1	0
ENSG00000171561	1	0
ENSG00000169214	1	0
ENSG00000167359	1	0
ENSG00000181616	1	0
ENSG00000181273	1	0
ENSG00000172289	1	0
ENSG00000196099	1	0
ENSG00000184140	1	0
ENSG00000203757	1	0
ENSG00000205497	1	0
ENSG00000187537	1	0
ENSG00000203852	1	0
ENSG00000169208	1	0
ENSG00000255582	1	0
ENSG00000284609	1	0
ENSG00000284680	1	0
ENSG00000172769	1	0
ENSG00000175619	1	0
ENSG00000278659	1	0
ENSG00000278689	1	0
ENSG00000198104	1	0
ENSG00000176281	1	0
ENSG00000186092	1	0
ENSG00000169488	1	0
ENSG00000197437	1	0
ENSG00000197786	1	0
ENSG00000197706	1	0
ENSG00000174970	1	0
ENSG00000174957	1	0
ENSG00000188324	1	0
ENSG00000179626	1	0
ENSG00000277113	1	0
ENSG00000278377	1	0
ENSG00000196539	1	0
ENSG00000205029	1	0
ENSG00000187857	1	0
ENSG00000184954	1	0
ENSG00000176299	1	0
ENSG00000165762	1	0
ENSG00000196832	1	0
ENSG00000237388	1	0
ENSG00000260811	1	0
ENSG00000205328	1	0
ENSG00000205327	1	0
ENSG00000177462	1	0
ENSG00000172365	1	0
ENSG00000167355	1	0
ENSG00000171049	1	0
ENSG00000188910	1	0
ENSG00000127903	1	0
ENSG00000274332	1	0
ENSG00000277221	1	0
ENSG00000238083	1	0
ENSG00000162493	1	0
ENSG00000165383	1	0
ENSG00000205846	1	0
ENSG00000167244	1	0
ENSG00000140538	1	0
ENSG00000255221	1	0
ENSG00000223510	1	0
ENSG00000281139	1	0
ENSG00000256762	1	0
ENSG00000205863	1	0
ENSG00000174876	1	0
ENSG00000187733	1	0
ENSG00000237763	1	0
ENSG00000274126	1	0
ENSG00000184601	1	0
ENSG00000182898	1	0
ENSG00000204710	1	0
ENSG00000163806	1	0
ENSG00000165323	1	0
ENSG00000257046	1	0
ENSG00000205111	1	0
ENSG00000276333	1	0
ENSG00000162040	1	0
ENSG00000282584	1	0
ENSG00000243073	1	0
ENSG00000179930	1	0
ENSG00000162494	1	0
ENSG00000203784	1	0
ENSG00000171649	1	0
ENSG00000282119	1	0
ENSG00000232423	1	0
ENSG00000281573	1	0
ENSG00000282298	1	0
ENSG00000283139	1	0
ENSG00000204505	1	0
ENSG00000197106	1	0
ENSG00000204022	1	0
ENSG00000162365	1	0
ENSG00000139780	1	0
ENSG00000203985	1	0
ENSG00000204010	1	0
ENSG00000140839	1	0
ENSG00000206150	1	0
ENSG00000278021	1	0
ENSG00000282583	1	0
ENSG00000283387	1	0
ENSG00000182330	1	0
ENSG00000279195	1	0
ENSG00000204510	1	0
ENSG00000183715	1	0
ENSG00000277389	1	0
ENSG00000205864	1	0
ENSG00000204979	1	0
ENSG00000275920	1	0
ENSG00000281191	1	0
ENSG00000196224	1	0
ENSG00000278620	1	0
ENSG00000204572	1	0
ENSG00000148604	1	0
ENSG00000204595	1	0
ENSG00000258873	1	0
ENSG00000167755	1	0
ENSG00000173728	1	0
ENSG00000182545	1	0
ENSG00000257115	1	0
ENSG00000188558	1	0
ENSG00000262315	1	0
ENSG00000262191	1	0
ENSG00000276420	1	0
ENSG00000282424	1	0
ENSG00000283150	1	0
ENSG00000270601	1	0
ENSG00000204518	1	0
ENSG00000282175	1	0
ENSG00000179172	1	0
ENSG00000162460	1	0
ENSG00000251692	1	0
ENSG00000179256	1	0
ENSG00000188375	1	0
ENSG00000204300	1	0
ENSG00000159516	1	0
ENSG00000204671	1	0
ENSG00000143520	1	0
ENSG00000244094	1	0
ENSG00000184163	1	0
ENSG00000223572	1	0
ENSG00000105146	1	0
ENSG00000213648	1	0
ENSG00000133067	1	0
ENSG00000196805	1	0
ENSG00000082482	1	0
ENSG00000107447	1	0
ENSG00000151136	1	0
ENSG00000204397	1	0
ENSG00000204033	1	0
ENSG00000278229	1	0
ENSG00000182774	1	0
ENSG00000203785	1	0
ENSG00000067798	1	0
ENSG00000185523	1	0
ENSG00000204481	1	0
ENSG00000198854	1	0
ENSG00000258436	1	0
ENSG00000079385	1	0
ENSG00000154611	1	0
ENSG00000262243	1	0
ENSG00000198848	1	0
ENSG00000064886	1	0
ENSG00000203786	1	0
ENSG00000188425	1	0
ENSG00000157884	1	0
ENSG00000203795	1	0
ENSG00000214285	1	0
ENSG00000132746	1	0
ENSG00000284903	1	0
ENSG00000149516	1	0
ENSG00000020633	1	0
ENSG00000180116	1	0
ENSG00000183336	1	0
ENSG00000170848	1	0
ENSG00000205126	1	0
ENSG00000122224	1	0
ENSG00000176222	1	0
ENSG00000270276	1	0
ENSG00000141437	1	0
ENSG00000205669	1	0
ENSG00000168070	1	0
ENSG00000166091	1	0
ENSG00000132259	1	0
ENSG00000108448	1	0
ENSG00000206026	1	0
ENSG00000221932	1	0
ENSG00000184110	1	0
ENSG00000169218	1	0
ENSG00000159289	1	0
ENSG00000108387	1	1
ENSG00000285383	1	0
ENSG00000166159	1	0
ENSG00000253148	1	0
ENSG00000184350	1	0
ENSG00000169627	1	0
ENSG00000282663	1	0
ENSG00000187545	1	0
ENSG00000189375	1	0
ENSG00000184999	1	0
ENSG00000274734	1	0
ENSG00000286139	1	0
ENSG00000285077	1	0
ENSG00000005102	1	0
ENSG00000284021	1	0
ENSG00000171916	1	0
ENSG00000265190	1	0
ENSG00000197430	1	0
ENSG00000166396	1	0
ENSG00000142025	1	0
ENSG00000134216	1	0
ENSG00000186453	1	0
ENSG00000272196	1	0
ENSG00000288174	1	0
ENSG00000181856	1	0
ENSG00000204179	1	0
ENSG00000129965	1	0
ENSG00000178645	1	0
ENSG00000170324	1	0
ENSG00000170054	1	0
ENSG00000158488	1	0
ENSG00000170298	1	0
ENSG00000288250	1	0
ENSG00000130595	1	0
ENSG00000103546	1	0
ENSG00000215864	1	0
ENSG00000182667	1	0
ENSG00000166473	1	0
ENSG00000167754	1	0
ENSG00000137634	1	0
ENSG00000204149	1	0
ENSG00000166928	1	0
ENSG00000229859	1	0
ENSG00000229183	1	0
ENSG00000165685	1	0
ENSG00000237521	1	0
ENSG00000213973	1	0
ENSG00000198842	1	0
ENSG00000166558	1	0
ENSG00000186910	1	0
ENSG00000215009	1	0
ENSG00000197213	1	0
ENSG00000187806	1	0
ENSG00000187833	1	0
ENSG00000205922	1	0
ENSG00000103023	1	0
ENSG00000110900	1	0
ENSG00000204021	1	0
ENSG00000137766	1	0
ENSG00000276779	1	0
ENSG00000275237	1	0
ENSG00000277750	1	0
ENSG00000277850	1	0
ENSG00000274955	1	0
ENSG00000275732	1	0
ENSG00000275317	1	0
ENSG00000276979	1	0
ENSG00000274609	1	0
ENSG00000274232	1	0
ENSG00000284562	1	0
ENSG00000284460	1	0
ENSG00000283869	1	0
ENSG00000283961	1	0
ENSG00000284013	1	0
ENSG00000284457	1	0
ENSG00000284340	1	0
ENSG00000284365	1	0
ENSG00000284509	1	0
ENSG00000284206	1	0
ENSG00000283986	1	0
ENSG00000189013	1	0
ENSG00000116726	1	0
ENSG00000274513	1	0
ENSG00000277751	1	0
ENSG00000276146	1	0
ENSG00000275463	1	0
ENSG00000131042	1	0
ENSG00000225899	1	0
ENSG00000274311	1	0
ENSG00000273991	1	0
ENSG00000277414	1	0
ENSG00000278437	1	0
ENSG00000105609	1	0
ENSG00000204577	1	0
ENSG00000274669	1	0
ENSG00000277807	1	0
ENSG00000277134	1	0
ENSG00000104972	1	0
ENSG00000186115	1	0
ENSG00000154975	1	0
ENSG00000167281	1	0
ENSG00000105383	1	0
ENSG00000180644	1	0
ENSG00000197177	1	0
ENSG00000137648	1	0
ENSG00000179909	1	0
ENSG00000271605	1	0
ENSG00000259823	1	0
ENSG00000258102	1	0
ENSG00000180061	1	0
ENSG00000233954	1	0
ENSG00000122852	1	0
ENSG00000163209	1	0
ENSG00000162456	1	0
ENSG00000262111	1	0
ENSG00000274699	1	0
ENSG00000256188	1	0
ENSG00000126856	1	0
ENSG00000204501	1	0
ENSG00000007129	1	0
ENSG00000160593	1	0
ENSG00000168454	1	0
ENSG00000254415	1	0
ENSG00000185303	1	0
ENSG00000181333	1	0
ENSG00000100721	1	0
ENSG00000135426	1	0
ENSG00000166961	1	0
ENSG00000148483	1	0
ENSG00000264230	1	0
ENSG00000179088	1	0
ENSG00000184923	1	0
ENSG00000165682	1	0
ENSG00000166292	1	0
ENSG00000205609	1	0
ENSG00000254636	1	0
ENSG00000261509	1	0
ENSG00000253626	1	0
ENSG00000222028	1	0
ENSG00000204480	1	0
ENSG00000277853	1	0
ENSG00000282212	1	0
ENSG00000279804	1	0
ENSG00000204479	1	0
ENSG00000204478	1	0
ENSG00000125414	1	0
ENSG00000183644	1	0
ENSG00000278767	1	0
ENSG00000140093	1	0
ENSG00000226397	1	0
ENSG00000233670	1	0
ENSG00000228607	1	0
ENSG00000263956	1	0
ENSG00000117152	1	0
ENSG00000135824	1	0
ENSG00000204020	1	0
ENSG00000273777	1	0
ENSG00000183571	1	0
ENSG00000188984	1	0
ENSG00000066813	1	0
ENSG00000188385	1	0
ENSG00000233802	1	0
ENSG00000166960	1	0
ENSG00000151379	1	0
ENSG00000184544	1	0
ENSG00000183379	1	0
ENSG00000206422	1	0
ENSG00000187862	1	0
ENSG00000167194	1	0
ENSG00000169181	1	0
ENSG00000173809	1	0
ENSG00000133101	1	0
ENSG00000183023	1	0
ENSG00000243130	1	0
ENSG00000139915	1	0
ENSG00000134539	1	0
ENSG00000140379	1	0
ENSG00000176083	1	0
ENSG00000204345	1	0
ENSG00000288490	1	0
ENSG00000182870	1	0
ENSG00000213088	1	0
ENSG00000215853	1	0
ENSG00000236334	1	0
ENSG00000196550	1	0
ENSG00000261852	1	0
ENSG00000212725	1	0
ENSG00000257017	1	0
ENSG00000105048	1	0
ENSG00000162706	1	0
ENSG00000277179	1	0
ENSG00000277071	1	0
ENSG00000276804	1	0
ENSG00000274174	1	0
ENSG00000277776	1	0
ENSG00000275483	1	0
ENSG00000277786	1	0
ENSG00000278173	1	0
ENSG00000274571	1	0
ENSG00000167634	1	0
ENSG00000134339	1	0
ENSG00000187010	1	0
ENSG00000183318	1	0
ENSG00000175018	1	0
ENSG00000173239	1	0
ENSG00000188334	1	0
ENSG00000235942	1	0
ENSG00000141096	1	0
ENSG00000189152	1	0
ENSG00000236320	1	0
ENSG00000236027	1	0
ENSG00000080166	1	0
ENSG00000256660	1	0
ENSG00000131126	1	0
ENSG00000204941	1	0
ENSG00000167612	1	0
ENSG00000137968	1	0
ENSG00000204918	1	0
ENSG00000229665	1	0
ENSG00000227151	1	0
ENSG00000234278	1	0
ENSG00000100678	1	0
ENSG00000204978	1	0
ENSG00000278634	1	0
ENSG00000274000	1	0
ENSG00000275290	1	0
ENSG00000239998	1	0
ENSG00000175065	1	0
ENSG00000214513	1	0
ENSG00000154451	1	0
ENSG00000142698	1	0
ENSG00000176204	1	0
ENSG00000169550	1	0
ENSG00000161640	1	0
ENSG00000009709	1	0
ENSG00000142583	1	0
ENSG00000070729	1	0
ENSG00000275384	1	0
ENSG00000273875	1	0
ENSG00000277178	1	0
ENSG00000275123	1	0
ENSG00000275806	1	0
ENSG00000276604	1	0
ENSG00000276145	1	0
ENSG00000276355	1	0
ENSG00000274889	1	0
ENSG00000248385	1	0
ENSG00000263464	1	0
ENSG00000067715	1	0
ENSG00000284218	1	0
ENSG00000243716	1	0
ENSG00000133110	1	0
ENSG00000203740	1	0
ENSG00000122188	1	0
ENSG00000157322	1	0
ENSG00000231256	1	0
ENSG00000173237	1	0
ENSG00000204450	1	0
ENSG00000197658	1	0
ENSG00000237247	1	0
ENSG00000204006	1	0
ENSG00000274109	1	0
ENSG00000282530	1	0
ENSG00000283370	1	0
ENSG00000275774	1	0
ENSG00000288481	1	0
ENSG00000276430	1	0
ENSG00000189090	1	0
ENSG00000121446	1	0
ENSG00000183206	1	0
ENSG00000132958	1	0
ENSG00000078328	1	0
ENSG00000174600	1	0
ENSG00000177098	1	0
ENSG00000288257	1	0
ENSG00000137868	1	0
ENSG00000150672	1	0
ENSG00000150275	1	0
ENSG00000070748	1	0
ENSG00000261972	1	0
ENSG00000159398	1	0
ENSG00000171772	1	0
ENSG00000197632	1	0
ENSG00000134489	1	0
ENSG00000280774	1	0
ENSG00000213921	1	0
ENSG00000086991	1	0
ENSG00000089169	1	0
ENSG00000263353	1	0
ENSG00000235376	1	0
ENSG00000198633	1	0
ENSG00000203697	1	0
ENSG00000188611	1	0
ENSG00000255009	1	0
ENSG00000186086	1	0
ENSG00000196427	1	0
ENSG00000271567	1	0
ENSG00000133115	1	0
ENSG00000237353	1	0
ENSG00000090659	1	0
ENSG00000104938	1	0
ENSG00000172421	1	0
ENSG00000182853	1	0
ENSG00000178796	1	0
ENSG00000277322	1	0
ENSG00000223638	1	0
ENSG00000248712	1	0
ENSG00000139304	1	0
ENSG00000284701	1	0
ENSG00000180336	1	0
ENSG00000229474	1	0
ENSG00000185105	1	0
ENSG00000214711	1	0
ENSG00000284166	1	0
ENSG00000214860	1	0
ENSG00000173567	1	0
ENSG00000231824	1	0
ENSG00000148482	1	0
ENSG00000140478	1	0
ENSG00000179520	1	0
ENSG00000180043	1	0
ENSG00000222036	1	0
ENSG00000277334	1	0
ENSG00000278025	1	0
ENSG00000275637	1	0
ENSG00000275521	1	0
ENSG00000277442	1	0
ENSG00000276450	1	0
ENSG00000273506	1	0
ENSG00000273916	1	0
ENSG00000277629	1	0
ENSG00000278362	1	0
ENSG00000277824	1	0
ENSG00000274053	1	0
ENSG00000275822	1	0
ENSG00000273535	1	0
ENSG00000275156	1	0
ENSG00000189430	1	0
ENSG00000284113	1	0
ENSG00000205857	1	0
ENSG00000167210	1	0
ENSG00000234186	1	0
ENSG00000197487	1	0
ENSG00000105278	1	0
ENSG00000233932	1	0
ENSG00000152936	1	0
ENSG00000196611	1	0
ENSG00000139155	1	0
ENSG00000188691	1	0
ENSG00000262121	1	0
ENSG00000212722	1	0
ENSG00000188100	1	0
ENSG00000214414	1	0
ENSG00000162723	1	0
ENSG00000175820	1	0
ENSG00000205693	1	0
ENSG00000170486	1	0
ENSG00000281934	1	0
ENSG00000239810	1	0
ENSG00000189051	1	0
ENSG00000140623	1	0
ENSG00000149201	1	0
ENSG00000161973	1	0
ENSG00000167080	1	0
ENSG00000163534	1	0
ENSG00000186440	1	0
ENSG00000136155	1	0
ENSG00000235268	1	0
ENSG00000155719	1	0
ENSG00000105370	1	0
ENSG00000182346	1	0
ENSG00000137501	1	0
ENSG00000276432	1	0
ENSG00000278023	1	0
ENSG00000117501	1	0
ENSG00000256374	1	0
ENSG00000275974	1	0
ENSG00000279782	1	0
ENSG00000182170	1	0
ENSG00000189253	1	0
ENSG00000167195	1	0
ENSG00000205899	1	0
ENSG00000205718	1	0
ENSG00000182315	1	0
ENSG00000278662	1	0
ENSG00000071203	1	0
ENSG00000172538	1	0
ENSG00000198570	1	0
ENSG00000262862	1	0
ENSG00000212724	1	0
ENSG00000185737	1	0
ENSG00000189001	1	0
ENSG00000133105	1	0
ENSG00000116785	1	0
ENSG00000122223	1	0
ENSG00000152154	1	0
ENSG00000167664	1	0
ENSG00000141255	1	0
ENSG00000240021	1	0
ENSG00000262607	1	0
ENSG00000120645	1	0
ENSG00000188991	1	0
ENSG00000142512	1	0
ENSG00000178462	1	0
ENSG00000148600	1	0
ENSG00000173391	1	0
ENSG00000273884	1	0
ENSG00000278046	1	0
ENSG00000276175	1	0
ENSG00000275841	1	0
ENSG00000140488	1	0
ENSG00000162761	1	0
ENSG00000274638	1	0
ENSG00000278789	1	0
ENSG00000275843	1	0
ENSG00000275796	1	0
ENSG00000275399	1	0
ENSG00000278682	1	0
ENSG00000275082	1	0
ENSG00000277060	1	0
ENSG00000273992	1	0
ENSG00000022556	1	0
ENSG00000102854	1	0
ENSG00000105492	1	0
ENSG00000205221	1	0
ENSG00000166863	1	0
ENSG00000162739	1	0
ENSG00000149452	1	0
ENSG00000231924	1	0
ENSG00000132185	1	0
ENSG00000123338	1	0
ENSG00000132972	1	0
ENSG00000012124	1	0
ENSG00000162892	1	0
ENSG00000249861	1	0
ENSG00000103647	1	0
ENSG00000240542	1	0
ENSG00000232196	1	0
ENSG00000249860	1	0
ENSG00000256892	1	0
ENSG00000256797	1	0
ENSG00000214819	1	0
ENSG00000204172	1	0
ENSG00000275051	1	0
ENSG00000125207	1	0
ENSG00000010379	1	0
ENSG00000227059	1	0
ENSG00000268964	1	0
ENSG00000104918	1	0
ENSG00000134242	1	0
ENSG00000242441	1	0
ENSG00000262874	1	0
ENSG00000268182	1	0
ENSG00000134376	1	0
ENSG00000260458	1	0
ENSG00000235034	1	0
ENSG00000232113	1	0
ENSG00000120471	1	0
ENSG00000204449	1	0
ENSG00000143248	1	0
ENSG00000143297	1	0
ENSG00000133083	1	0
ENSG00000204583	1	0
ENSG00000204913	1	0
ENSG00000203783	1	0
ENSG00000255359	1	0
ENSG00000180287	1	0
ENSG00000214943	1	0
ENSG00000258453	1	0
ENSG00000101746	1	0
ENSG00000068781	1	0
ENSG00000167083	1	0
ENSG00000182333	1	0
ENSG00000162782	1	0
ENSG00000183560	1	0
ENSG00000255071	1	0
ENSG00000231274	1	0
ENSG00000143452	1	0
ENSG00000069424	1	0
ENSG00000163017	1	0
ENSG00000223601	1	0
ENSG00000277042	1	0
ENSG00000275722	1	0
ENSG00000166342	1	0
ENSG00000134365	1	0
ENSG00000187912	1	0
ENSG00000166589	1	0
ENSG00000205457	1	0
ENSG00000267465	1	0
ENSG00000110876	1	0
ENSG00000182053	1	0
ENSG00000223417	1	0
ENSG00000214891	1	0
ENSG00000111783	1	0
ENSG00000117594	1	0
ENSG00000151812	1	0
ENSG00000159915	1	0
ENSG00000172322	1	0
ENSG00000153233	1	0
ENSG00000104921	1	0
ENSG00000169035	1	0
ENSG00000273533	1	0
ENSG00000140067	1	0
ENSG00000131686	1	0
ENSG00000140945	1	0
ENSG00000166840	1	0
ENSG00000143318	1	0
ENSG00000227868	1	0
ENSG00000275571	1	0
ENSG00000215912	1	0
ENSG00000196350	1	0
ENSG00000137948	1	0
ENSG00000225805	1	0
ENSG00000274722	1	0
ENSG00000275416	1	0
ENSG00000276882	1	0
ENSG00000278710	1	0
ENSG00000278809	1	0
ENSG00000275629	1	0
ENSG00000273911	1	0
ENSG00000275838	1	0
ENSG00000278707	1	0
ENSG00000277709	1	0
ENSG00000276739	1	0
ENSG00000275566	1	0
ENSG00000277181	1	0
ENSG00000284466	1	0
ENSG00000283951	1	0
ENSG00000288389	1	0
ENSG00000283975	1	0
ENSG00000284384	1	0
ENSG00000284381	1	0
ENSG00000284192	1	0
ENSG00000284295	1	0
ENSG00000284063	1	0
ENSG00000284213	1	0
ENSG00000284046	1	0
ENSG00000240403	1	0
ENSG00000120949	1	0
ENSG00000185988	1	0
ENSG00000135374	1	0
ENSG00000110079	1	0
ENSG00000205456	1	0
ENSG00000182566	1	0
ENSG00000110077	1	0
ENSG00000125726	1	0
ENSG00000134160	1	0
ENSG00000157851	1	0
ENSG00000184293	1	0
ENSG00000107593	1	0
ENSG00000117091	1	0
ENSG00000166866	1	0
ENSG00000018236	1	0
ENSG00000162624	1	0
ENSG00000133063	1	0
ENSG00000174837	1	0
ENSG00000140022	1	0
ENSG00000143171	1	0
ENSG00000165794	1	0
ENSG00000261210	1	0
ENSG00000227729	1	0
ENSG00000263242	1	0
ENSG00000204887	1	0
ENSG00000212658	1	0
ENSG00000161405	1	0
ENSG00000152672	1	0
ENSG00000197454	1	0
ENSG00000179615	1	0
ENSG00000102794	1	0
ENSG00000148948	1	0
ENSG00000166006	1	0
ENSG00000274839	1	0
ENSG00000230657	1	0
ENSG00000248099	1	0
ENSG00000274166	1	0
ENSG00000184206	1	0
ENSG00000095794	1	1
ENSG00000171931	1	0
ENSG00000269067	1	0
ENSG00000262418	1	0
ENSG00000081237	1	0
ENSG00000133665	1	0
ENSG00000151023	1	0
ENSG00000165588	1	0
ENSG00000100450	1	0
ENSG00000182256	1	0
ENSG00000071991	1	0
ENSG00000082175	1	0
ENSG00000154118	1	0
ENSG00000274404	1	0
ENSG00000134830	1	0
ENSG00000198542	1	0
ENSG00000117215	1	0
ENSG00000166073	1	0
ENSG00000152214	1	0
ENSG00000105143	1	0
ENSG00000272395	1	0
ENSG00000140254	1	0
ENSG00000197891	1	0
ENSG00000197084	1	0
ENSG00000188234	1	0
ENSG00000203963	1	0
ENSG00000165606	1	0
ENSG00000243137	1	0
ENSG00000244020	1	0
ENSG00000174562	1	0
ENSG00000142405	1	0
ENSG00000170956	1	0
ENSG00000166415	1	0
ENSG00000288113	1	0
ENSG00000230031	1	0
ENSG00000288347	1	0
ENSG00000233917	1	0
ENSG00000282773	1	0
ENSG00000206127	1	0
ENSG00000278308	1	0
ENSG00000224712	1	0
ENSG00000281994	1	0
ENSG00000254852	1	0
ENSG00000282705	1	0
ENSG00000183793	1	0
ENSG00000212659	1	0
ENSG00000180386	1	0
ENSG00000229292	1	0
ENSG00000003137	1	0
ENSG00000277398	1	0
ENSG00000274935	1	0
ENSG00000275525	1	0
ENSG00000104974	1	0
ENSG00000213822	1	0
ENSG00000278279	1	0
ENSG00000278555	1	0
ENSG00000276042	1	0
ENSG00000275730	1	0
ENSG00000186818	1	0
ENSG00000054938	1	0
ENSG00000188199	1	0
ENSG00000161509	1	0
ENSG00000214534	1	0
ENSG00000171606	1	0
ENSG00000288157	1	0
ENSG00000264717	1	0
ENSG00000176194	1	0
ENSG00000129455	1	0
ENSG00000169224	1	0
ENSG00000274714	1	0
ENSG00000276465	1	0
ENSG00000274921	1	0
ENSG00000274533	1	0
ENSG00000273931	1	0
ENSG00000283846	1	0
ENSG00000283779	1	0
ENSG00000284307	1	0
ENSG00000284244	1	0
ENSG00000283882	1	0
ENSG00000283727	1	0
ENSG00000284408	1	0
ENSG00000284264	1	0
ENSG00000283870	1	0
ENSG00000221957	1	0
ENSG00000134668	1	0
ENSG00000120669	1	0
ENSG00000236396	1	0
ENSG00000130182	1	0
ENSG00000166535	1	0
ENSG00000263201	1	0
ENSG00000103175	1	0
ENSG00000278186	1	0
ENSG00000188626	1	0
ENSG00000278119	1	0
ENSG00000179938	1	0
ENSG00000186399	1	0
ENSG00000284076	1	0
ENSG00000249931	1	0
ENSG00000283589	1	0
ENSG00000232653	1	0
ENSG00000277983	1	0
ENSG00000214967	1	0
ENSG00000130167	1	0
ENSG00000214940	1	0
ENSG00000198156	1	0
ENSG00000241322	1	0
ENSG00000198765	1	0
ENSG00000026751	1	0
ENSG00000066032	1	0
ENSG00000127325	1	0
ENSG00000016490	1	0
ENSG00000129221	1	0
ENSG00000111404	1	0
ENSG00000139364	1	0
ENSG00000174015	1	0
ENSG00000122304	1	0
ENSG00000143194	1	0
ENSG00000167139	1	0
ENSG00000150361	1	0
ENSG00000120054	1	0
ENSG00000136488	1	0
ENSG00000204414	1	0
ENSG00000175315	1	0
ENSG00000129654	1	0
ENSG00000142511	1	0
ENSG00000105509	1	0
ENSG00000049249	1	0
ENSG00000134940	1	0
ENSG00000132703	1	0
ENSG00000158874	1	0
ENSG00000111701	1	0
ENSG00000267467	1	0
ENSG00000171885	1	0
ENSG00000169594	1	0
ENSG00000174990	1	0
ENSG00000282830	1	0
ENSG00000172137	1	0
ENSG00000158477	1	0
ENSG00000158485	1	0
ENSG00000158481	1	0
ENSG00000110848	1	0
ENSG00000169442	1	0
ENSG00000092067	1	0
ENSG00000124469	1	0
ENSG00000105352	1	0
ENSG00000198610	1	0
ENSG00000105205	1	0
ENSG00000092009	1	0
ENSG00000139219	1	0
ENSG00000100448	1	0
ENSG00000011465	1	0
ENSG00000134760	1	0
ENSG00000134757	1	0
ENSG00000143278	1	0
ENSG00000275269	1	0
ENSG00000273738	1	0
ENSG00000276985	1	0
ENSG00000276858	1	0
ENSG00000275136	1	0
ENSG00000275970	1	0
ENSG00000278415	1	0
ENSG00000275564	1	0
ENSG00000274580	1	0
ENSG00000283750	1	0
ENSG00000186431	1	0
ENSG00000179639	1	0
ENSG00000075388	1	0
ENSG00000140285	1	0
ENSG00000187474	1	0
ENSG00000130383	1	0
ENSG00000136487	1	0
ENSG00000244414	1	0
ENSG00000120094	1	0
ENSG00000182255	1	0
ENSG00000105642	1	0
ENSG00000111796	1	0
ENSG00000134545	1	0
ENSG00000205809	1	0
ENSG00000205810	1	0
ENSG00000171346	1	0
ENSG00000094796	1	0
ENSG00000108759	1	0
ENSG00000131738	1	0
ENSG00000197079	1	0
ENSG00000205426	1	0
ENSG00000170523	1	0
ENSG00000275819	1	0
ENSG00000274084	1	0
ENSG00000277335	1	0
ENSG00000167618	1	0
ENSG00000167531	1	0
ENSG00000282902	1	0
ENSG00000205076	1	0
ENSG00000139329	1	0
ENSG00000007264	1	0
ENSG00000124939	1	0
ENSG00000110484	1	0
ENSG00000149968	1	0
ENSG00000118113	1	0
ENSG00000166670	1	0
ENSG00000262406	1	0
ENSG00000137745	1	0
ENSG00000163563	1	0
ENSG00000260314	1	0
ENSG00000111046	1	0
ENSG00000133020	1	0
ENSG00000122180	1	0
ENSG00000086548	1	0
ENSG00000134259	1	0
ENSG00000120937	1	0
ENSG00000185652	1	0
ENSG00000184166	1	0
ENSG00000180090	1	0
ENSG00000221882	1	0
ENSG00000116703	1	0
ENSG00000206075	1	0
ENSG00000183395	1	0
ENSG00000108849	1	0
ENSG00000122862	1	0
ENSG00000175646	1	0
ENSG00000183668	1	0
ENSG00000265203	1	0
ENSG00000109047	1	0
ENSG00000090104	1	0
ENSG00000127074	1	0
ENSG00000169385	1	0
ENSG00000169397	1	0
ENSG00000143556	1	0
ENSG00000143546	1	0
ENSG00000206073	1	0
ENSG00000108702	1	0
ENSG00000278567	1	0
ENSG00000274221	1	0
ENSG00000277632	1	0
ENSG00000277943	1	0
ENSG00000275824	1	0
ENSG00000275302	1	0
ENSG00000172156	1	0
ENSG00000278006	1	0
ENSG00000278167	1	0
ENSG00000275385	1	0
ENSG00000143184	1	0
ENSG00000174175	1	0
ENSG00000170290	1	0
ENSG00000169469	1	0
ENSG00000163554	1	0
ENSG00000143185	1	0
ENSG00000117586	1	0
ENSG00000149021	1	0
ENSG00000284588	1	0
ENSG00000103310	1	0
ENSG00000197614	1	0
ENSG00000285435	1	0
ENSG00000168148	1	0
ENSG00000203812	1	0
ENSG00000270882	1	0
ENSG00000180016	1	0
ENSG00000127780	1	0
ENSG00000183024	1	0
ENSG00000276870	1	0
ENSG00000069764	1	0
ENSG00000167780	1	0
ENSG00000140030	1	0
ENSG00000138615	1	0
ENSG00000007237	1	0
ENSG00000142748	1	0
ENSG00000174371	1	0
ENSG00000184933	1	0
ENSG00000149133	1	0
ENSG00000166368	1	0
ENSG00000139547	1	0
ENSG00000108417	1	0
ENSG00000126337	1	0
ENSG00000006788	1	0
ENSG00000139985	1	0
ENSG00000105501	1	0
ENSG00000185559	1	0
ENSG00000142484	1	0
ENSG00000129151	1	0
ENSG00000177143	1	0
ENSG00000159224	1	0
ENSG00000100453	1	0
ENSG00000006059	1	0
ENSG00000129167	1	0
ENSG00000104055	1	0
ENSG00000065325	1	0
ENSG00000157782	1	0
ENSG00000105388	1	0
ENSG00000166426	1	0
ENSG00000129204	1	0
ENSG00000275095	1	0
ENSG00000275152	1	0
ENSG00000140297	1	0
ENSG00000137674	1	0
ENSG00000197901	1	0
ENSG00000021645	1	0
ENSG00000163568	1	0
ENSG00000167749	1	0
ENSG00000213231	1	0
ENSG00000134765	1	0
ENSG00000083782	1	0
ENSG00000242550	1	0
ENSG00000251655	1	0
ENSG00000165917	1	0
ENSG00000184144	1	0
ENSG00000120337	1	0
ENSG00000108231	1	0
ENSG00000162344	1	0
ENSG00000110852	1	0
ENSG00000159251	1	0
ENSG00000134817	1	0
ENSG00000178363	1	0
ENSG00000186895	1	0
ENSG00000121634	1	0
ENSG00000189280	1	0
ENSG00000132975	1	0
ENSG00000126266	1	0
ENSG00000126262	1	0
ENSG00000213931	1	0
ENSG00000156886	1	0
ENSG00000181374	1	0
ENSG00000178279	1	0
ENSG00000172410	1	0
ENSG00000096996	1	0
ENSG00000163207	1	0
ENSG00000143105	1	0
ENSG00000205420	1	0
ENSG00000185479	1	0
ENSG00000186832	1	0
ENSG00000171786	1	0
ENSG00000105374	1	0
ENSG00000169413	1	0
ENSG00000163221	1	0
ENSG00000108700	1	0
ENSG00000080910	1	0
ENSG00000166509	1	0
ENSG00000105246	1	0
ENSG00000139187	1	0
ENSG00000143167	1	0
ENSG00000149124	1	0
ENSG00000073754	1	0
ENSG00000166603	1	0
ENSG00000141434	1	0
ENSG00000169688	1	0
ENSG00000109061	1	0
ENSG00000196754	1	0
ENSG00000241794	1	0
ENSG00000167800	1	0
ENSG00000198033	1	0
ENSG00000140557	1	0
ENSG00000255398	1	0
ENSG00000149305	1	0
ENSG00000182601	1	0
ENSG00000156575	1	0
ENSG00000107831	1	0
ENSG00000167768	1	0
ENSG00000225950	1	0
ENSG00000133636	1	0
ENSG00000139053	1	0
ENSG00000121335	1	0
ENSG00000108688	1	0
ENSG00000132514	1	0
ENSG00000156127	1	0
ENSG00000134538	1	0
ENSG00000148965	1	0
ENSG00000137975	1	0
ENSG00000006116	1	0
ENSG00000124935	1	0
ENSG00000168515	1	0
ENSG00000154016	1	0
ENSG00000167825	1	0
ENSG00000181562	1	0
ENSG00000133800	1	0
ENSG00000171360	1	0
ENSG00000049247	1	0
ENSG00000137959	1	0
ENSG00000135094	1	0
ENSG00000007306	1	0
ENSG00000057149	1	0
ENSG00000059804	1	0
ENSG00000163216	1	0
ENSG00000183426	1	0
ENSG00000139330	1	0
ENSG00000042781	1	0
ENSG00000128482	1	0
ENSG00000160321	1	0
ENSG00000141338	1	0
ENSG00000156076	1	0
ENSG00000186526	1	0
ENSG00000105141	1	0
ENSG00000184984	1	0
ENSG00000016602	1	0
ENSG00000095917	1	0
ENSG00000276798	1	0
ENSG00000274185	1	0
ENSG00000277092	1	0
ENSG00000239961	1	0
ENSG00000178342	1	0
ENSG00000273526	1	0
ENSG00000275353	1	0
ENSG00000276885	1	0
ENSG00000276634	1	0
ENSG00000213022	1	0
ENSG00000169006	1	0
ENSG00000196184	1	0
ENSG00000172150	1	0
ENSG00000221888	1	0
ENSG00000168124	1	0
ENSG00000168158	1	0
ENSG00000159961	1	0
ENSG00000141194	1	0
ENSG00000182070	1	0
ENSG00000127529	1	0
ENSG00000197125	1	0
ENSG00000280908	1	0
ENSG00000159339	1	0
ENSG00000197641	1	0
ENSG00000139223	1	0
ENSG00000240505	1	0
ENSG00000182050	1	0
ENSG00000105198	1	0
ENSG00000276379	1	0
ENSG00000276423	1	0
ENSG00000274036	1	0
ENSG00000167633	1	0
ENSG00000101638	1	0
ENSG00000281459	1	0
ENSG00000142623	1	0
ENSG00000142224	1	0
ENSG00000165966	1	0
ENSG00000183542	1	0
ENSG00000171936	1	0
ENSG00000171942	1	0
ENSG00000186723	1	0
ENSG00000273510	1	0
ENSG00000274782	1	0
ENSG00000276820	1	0
ENSG00000276625	1	0
ENSG00000277356	1	0
ENSG00000278495	1	0
ENSG00000276387	1	0
ENSG00000278738	1	0
ENSG00000274926	1	0
ENSG00000278503	1	0
ENSG00000284401	1	0
ENSG00000284347	1	0
ENSG00000284145	1	0
ENSG00000283723	1	0
ENSG00000284514	1	0
ENSG00000284530	1	0
ENSG00000284551	1	0
ENSG00000284100	1	0
ENSG00000125498	1	0
ENSG00000256713	1	0
ENSG00000278570	1	0
ENSG00000159455	1	0
ENSG00000166523	1	0
ENSG00000178773	1	0
ENSG00000105366	1	0
ENSG00000170748	1	0
ENSG00000163217	1	0
ENSG00000132855	1	0
ENSG00000172146	1	0
ENSG00000262628	1	0
ENSG00000188784	1	0
ENSG00000116218	1	0
ENSG00000075035	1	0
ENSG00000198597	1	0
ENSG00000278742	1	0
ENSG00000176681	1	0
ENSG00000111249	1	0
ENSG00000116254	1	0
ENSG00000167759	1	0
ENSG00000148602	1	0
ENSG00000116031	1	0
ENSG00000080511	1	0
ENSG00000185069	1	0
ENSG00000273947	1	0
ENSG00000278327	1	0
ENSG00000277484	1	0
ENSG00000274108	1	0
ENSG00000273887	1	0
ENSG00000275658	1	0
ENSG00000274952	1	0
ENSG00000277924	1	0
ENSG00000274410	1	0
ENSG00000284510	1	0
ENSG00000284333	1	0
ENSG00000283790	1	0
ENSG00000283708	1	0
ENSG00000284504	1	0
ENSG00000283702	1	0
ENSG00000284044	1	0
ENSG00000284241	1	0
ENSG00000284132	1	0
ENSG00000283996	1	0
ENSG00000284236	1	0
ENSG00000243772	1	0
ENSG00000288504	1	0
ENSG00000006047	1	0
ENSG00000143536	1	0
ENSG00000183632	1	0
ENSG00000280549	1	0
ENSG00000142619	1	0
ENSG00000110934	1	0
ENSG00000079393	1	0
ENSG00000167791	1	0
ENSG00000206181	1	0
ENSG00000150048	1	0
ENSG00000150045	1	0
ENSG00000123901	1	0
ENSG00000105549	1	0
ENSG00000169877	1	0
ENSG00000130035	1	0
ENSG00000135697	1	0
ENSG00000175520	1	0
ENSG00000171180	1	0
ENSG00000188269	1	0
ENSG00000264424	1	0
ENSG00000137707	1	0
ENSG00000179914	1	0
ENSG00000105523	1	0
ENSG00000133980	1	0
ENSG00000111536	1	0
ENSG00000070526	1	0
ENSG00000151360	1	0
ENSG00000109956	1	0
ENSG00000215186	1	0
ENSG00000166111	1	0
ENSG00000162891	1	0
ENSG00000185823	1	0
ENSG00000263057	1	0
ENSG00000171431	1	0
ENSG00000169509	1	0
ENSG00000103154	1	0
ENSG00000105550	1	0
ENSG00000109943	1	0
ENSG00000124449	1	0
ENSG00000169605	1	0
ENSG00000111700	1	0
ENSG00000105507	1	0
ENSG00000006659	1	0
ENSG00000105251	1	0
ENSG00000091664	1	0
ENSG00000168930	1	0
ENSG00000152207	1	0
ENSG00000163218	1	0
ENSG00000204936	1	0
ENSG00000127318	1	0
ENSG00000178201	1	0
ENSG00000184344	1	0
ENSG00000118972	1	0
ENSG00000159248	1	0
ENSG00000111732	1	0
ENSG00000132872	1	0
ENSG00000170959	1	0
ENSG00000131864	1	0
ENSG00000237289	1	0
ENSG00000213218	1	0
ENSG00000111241	1	0
ENSG00000277768	1	0
ENSG00000131737	1	0
ENSG00000221826	1	0
ENSG00000241233	1	0
ENSG00000203811	1	0
ENSG00000111339	1	0
ENSG00000173406	1	0
ENSG00000084453	1	0
ENSG00000116996	1	0
ENSG00000123307	1	0
ENSG00000166927	1	0
ENSG00000137976	1	0
ENSG00000177791	1	0
ENSG00000178257	1	0
ENSG00000278355	1	0
ENSG00000275404	1	0
ENSG00000274914	1	0
ENSG00000274113	1	0
ENSG00000187116	1	0
ENSG00000165553	1	0
ENSG00000255501	1	0
ENSG00000183196	1	0
ENSG00000134249	1	0
ENSG00000167346	1	0
ENSG00000156738	1	0
ENSG00000198046	1	0
ENSG00000198754	1	0
ENSG00000137675	1	0
ENSG00000169393	1	0
ENSG00000148734	1	0
ENSG00000162618	1	0
ENSG00000167261	1	0
ENSG00000181552	1	0
ENSG00000089116	1	0
ENSG00000124302	1	0
ENSG00000172243	1	0
ENSG00000166090	1	0
ENSG00000158786	1	0
ENSG00000116721	1	0
ENSG00000282817	1	0
ENSG00000120952	1	0
ENSG00000273086	1	0
ENSG00000273713	1	0
ENSG00000121381	1	0
ENSG00000272712	1	0
ENSG00000277316	1	0
ENSG00000121314	1	0
ENSG00000273326	1	0
ENSG00000274327	1	0
ENSG00000121377	1	0
ENSG00000273457	1	0
ENSG00000277254	1	0
ENSG00000212128	1	0
ENSG00000272805	1	0
ENSG00000277238	1	0
ENSG00000121318	1	0
ENSG00000261984	1	0
ENSG00000276541	1	0
ENSG00000212127	1	0
ENSG00000186204	1	0
ENSG00000166930	1	0
ENSG00000182742	1	0
ENSG00000139656	1	0
ENSG00000150244	1	0
ENSG00000197253	1	0
ENSG00000277177	1	0
ENSG00000275539	1	0
ENSG00000244482	1	0
ENSG00000198758	1	0
ENSG00000135702	1	0
ENSG00000118292	1	0
ENSG00000181143	1	0
ENSG00000143512	1	0
ENSG00000150636	1	0
ENSG00000083814	1	0
ENSG00000104043	1	0
ENSG00000111704	1	0
ENSG00000173157	1	0
ENSG00000166391	1	0
ENSG00000167941	1	0
ENSG00000167600	1	0
ENSG00000163206	1	0
ENSG00000132704	1	0
ENSG00000167332	1	0
ENSG00000134389	1	0
ENSG00000117148	1	0
ENSG00000185385	1	0
ENSG00000273508	1	0
ENSG00000275244	1	0
ENSG00000175143	1	0
ENSG00000130377	1	0
ENSG00000198083	1	0
ENSG00000198090	1	0
ENSG00000242221	1	0
ENSG00000121101	1	0
ENSG00000163518	1	0
ENSG00000123171	1	0
ENSG00000149926	1	0
ENSG00000263236	1	0
ENSG00000213416	1	0
ENSG00000104848	1	0
ENSG00000101542	1	0
ENSG00000105605	1	0
ENSG00000130433	1	0
ENSG00000261862	1	0
ENSG00000221852	1	0
ENSG00000262068	1	0
ENSG00000212901	1	0
ENSG00000263296	1	0
ENSG00000212900	1	0
ENSG00000204880	1	0
ENSG00000239886	1	0
ENSG00000204873	1	0
ENSG00000187272	1	0
ENSG00000186860	1	0
ENSG00000189139	1	0
ENSG00000184564	1	0
ENSG00000118473	1	0
ENSG00000159182	1	0
ENSG00000143125	1	0
ENSG00000105427	1	0
ENSG00000120563	1	0
ENSG00000171396	1	0
ENSG00000141200	1	0
ENSG00000138308	1	0
ENSG00000163202	1	0
ENSG00000131355	1	0
ENSG00000150656	1	0
ENSG00000124900	1	0
ENSG00000117154	1	0
ENSG00000102891	1	0
ENSG00000277236	1	0
ENSG00000276409	1	0
ENSG00000275528	1	0
ENSG00000275718	1	0
ENSG00000120659	1	0
ENSG00000214518	1	0
ENSG00000161850	1	0
ENSG00000189052	1	0
ENSG00000161849	1	0
ENSG00000263229	1	0
ENSG00000212721	1	0
ENSG00000240871	1	0
ENSG00000244537	1	0
ENSG00000143006	1	0
ENSG00000142513	1	0
ENSG00000139151	1	0
ENSG00000196337	1	0
ENSG00000183251	1	0
ENSG00000279012	1	0
ENSG00000213030	1	0
ENSG00000263091	1	0
ENSG00000213417	1	0
ENSG00000263101	1	0
ENSG00000212899	1	0
ENSG00000196156	1	0
ENSG00000198271	1	0
ENSG00000241595	1	0
ENSG00000135413	1	0
ENSG00000137752	1	0
ENSG00000177938	1	0
ENSG00000254521	1	0
ENSG00000267631	1	0
ENSG00000104818	1	0
ENSG00000152910	1	0
ENSG00000139648	1	0
ENSG00000081138	1	0
ENSG00000141946	1	0
ENSG00000159527	1	0
ENSG00000160856	1	0
ENSG00000159495	1	0
ENSG00000154143	1	0
ENSG00000148513	1	0
ENSG00000178473	1	0
ENSG00000175294	1	0
ENSG00000198574	1	0
ENSG00000161634	1	0
ENSG00000183695	1	0
ENSG00000179826	1	0
ENSG00000179817	1	0
ENSG00000205329	1	0
ENSG00000179695	1	0
ENSG00000141977	1	0
ENSG00000186442	1	0
ENSG00000162399	1	0
ENSG00000118733	1	0
ENSG00000172551	1	0
ENSG00000119913	1	0
ENSG00000166527	1	0
ENSG00000169717	1	0
ENSG00000166634	1	0
ENSG00000206072	1	0
ENSG00000278211	1	0
ENSG00000185880	1	0
ENSG00000165496	1	0
ENSG00000288474	1	0
ENSG00000171136	1	0
ENSG00000154007	1	0
ENSG00000198178	1	0
ENSG00000284454	1	0
ENSG00000169246	1	0
ENSG00000150681	1	0
ENSG00000263014	1	0
ENSG00000151418	1	0
ENSG00000151952	1	0
ENSG00000167769	1	0
ENSG00000177202	1	0
ENSG00000160505	1	0
ENSG00000171053	1	0
ENSG00000152213	1	0
ENSG00000179915	1	0
ENSG00000169618	1	0
ENSG00000186074	1	0
ENSG00000174448	1	0
ENSG00000166926	1	0
ENSG00000140015	1	0
ENSG00000275917	1	0
ENSG00000166664	1	0
ENSG00000105479	1	0
ENSG00000170627	1	0
ENSG00000166152	1	0
ENSG00000230522	1	0
ENSG00000167476	1	0
ENSG00000151948	1	0
ENSG00000153060	1	0
ENSG00000162594	1	0
ENSG00000156689	1	0
ENSG00000179600	1	0
ENSG00000180138	1	0
ENSG00000176256	1	0
ENSG00000170948	1	0
ENSG00000275865	1	0
ENSG00000153498	1	0
ENSG00000173464	1	0
ENSG00000283056	1	0
ENSG00000162078	1	0
ENSG00000168509	1	0
ENSG00000165623	1	0
ENSG00000197587	1	0
ENSG00000170255	1	0
ENSG00000170426	1	0
ENSG00000179002	1	0
ENSG00000157330	1	0
ENSG00000180745	1	0
ENSG00000095110	1	0
ENSG00000177627	1	0
ENSG00000166211	1	0
ENSG00000175664	1	0
ENSG00000273540	1	0
ENSG00000213424	1	0
ENSG00000161652	1	0
ENSG00000092607	1	0
ENSG00000180785	1	0
ENSG00000167014	1	0
ENSG00000166069	1	0
ENSG00000182352	1	0
ENSG00000164729	1	0
ENSG00000269526	1	0
ENSG00000198028	1	0
ENSG00000177414	1	0
ENSG00000163564	1	0
ENSG00000165805	1	0
ENSG00000196381	1	0
ENSG00000197651	1	0
ENSG00000179284	1	0
ENSG00000180532	1	0
ENSG00000179071	1	0
ENSG00000175513	1	0
ENSG00000244617	1	0
ENSG00000189433	1	0
ENSG00000153930	1	0
ENSG00000177294	1	0
ENSG00000180219	1	0
ENSG00000154478	1	0
ENSG00000274696	1	0
ENSG00000275433	1	0
ENSG00000274480	1	0
ENSG00000276806	1	0
ENSG00000277392	1	0
ENSG00000277552	1	0
ENSG00000277028	1	0
ENSG00000276572	1	0
ENSG00000276875	1	0
ENSG00000274511	1	0
ENSG00000278723	1	0
ENSG00000278729	1	0
ENSG00000276196	1	0
ENSG00000284371	1	0
ENSG00000283966	1	0
ENSG00000283915	1	0
ENSG00000284104	1	0
ENSG00000284086	1	0
ENSG00000284127	1	0
ENSG00000283875	1	0
ENSG00000283823	1	0
ENSG00000284480	1	0
ENSG00000242019	1	0
ENSG00000276025	1	0
ENSG00000280931	1	0
ENSG00000183303	1	0
ENSG00000278253	1	0
ENSG00000280808	1	0
ENSG00000182334	1	0
ENSG00000171487	1	0
ENSG00000198353	1	0
ENSG00000134612	1	0
ENSG00000242866	1	0
ENSG00000077009	1	0
ENSG00000277015	1	0
ENSG00000263310	1	0
ENSG00000256463	1	0
ENSG00000203730	1	0
ENSG00000183709	1	0
ENSG00000197110	1	0
ENSG00000282841	1	0
ENSG00000212710	1	0
ENSG00000168418	1	0
ENSG00000184811	1	0
ENSG00000184148	1	0
ENSG00000170465	1	0
ENSG00000150201	1	0
ENSG00000170423	1	0
ENSG00000139287	1	0
ENSG00000099812	1	0
ENSG00000160994	1	0
ENSG00000171872	1	0
ENSG00000273111	1	0
ENSG00000172717	1	0
[truncated: 12,381 more rows]
