# Supplementary material for: Tumor-associated antigen prediction using a single-sample gene expression state inference algorithm
Source: Cell Rep Methods. 2024 Nov 18;4(11):100906. doi: 10.1016/j.crmeth.2024.100906 (PMC11705763; doi:10.1016/j.crmeth.2024.100906)
Supplement: Table S2. List of 909 dormant genes identified across 54 normal tissues, excluding testis, by single-sample gene expression state inference, related to Figure 3 [file mmc3.xlsx]

## Sheet: TableS2
gene_id	gene_name	Adipose...Subcutaneous	Adipose...Visceral..Omentum.	Adrenal.Gland	Artery...Aorta	Artery...Coronary	Artery...Tibial	Bladder	Brain...Amygdala	Brain...Anterior.cingulate.cortex..BA24.	Brain...Caudate..basal.ganglia.	Brain...Cerebellar.Hemisphere	Brain...Cerebellum	Brain...Cortex	Brain...Frontal.Cortex..BA9.	Brain...Hippocampus	Brain...Hypothalamus	Brain...Nucleus.accumbens..basal.ganglia.	Brain...Putamen..basal.ganglia.	Brain...Spinal.cord..cervical.c.1.	Brain...Substantia.nigra	Breast...Mammary.Tissue	Cells...Cultured.fibroblasts	Cells...EBV.transformed.lymphocytes	Cervix...Ectocervix	Cervix...Endocervix	Colon...Sigmoid	Colon...Transverse	Esophagus...Gastroesophageal.Junction	Esophagus...Mucosa	Esophagus...Muscularis	Fallopian.Tube	Heart...Atrial.Appendage	Heart...Left.Ventricle	Kidney...Cortex	Kidney...Medulla	Liver	Lung	Minor.Salivary.Gland	Muscle...Skeletal	Nerve...Tibial	Ovary	Pancreas	Pituitary	Prostate	Skin...Not.Sun.Exposed..Suprapubic.	Skin...Sun.Exposed..Lower.leg.	Small.Intestine...Terminal.Ileum	Spleen
ENSG00000015568.12	RGPD5	0	0	0	0	0	0	0	0	0	0	0	0	0	0	0	0	0	0	0	0	0	0	0	0	0	0	0	0	0	0	0	0	0	0	0	0	0	0	0	0	0	0	0	0	0	0	0	0
ENSG00000042304.10	C2orf83	0	0	0	0	0	0	0	0	0	0	0	0	0	0.00956938	0.00507614	0.0049505	0	0.00490196	0	0	0	0	0	0	0	0	0	0	0	0	0	0	0	0	0	0	0	0	0	0	0	0	0	0	0.00331675	0	0	0
ENSG00000042813.7	ZPBP	0.00151057	0.00184843	0.00387597	0	0	0	0	0	0	0	0	0	0	0	0	0	0	0	0	0	0.0130719	0	0	0	0	0.00268097	0	0	0	0.00194175	0	0.002331	0	0	0	0.00442478	0.00173611	0	0.00249066	0	0.00555556	0	0	0.0163265	0.00497512	0.00286123	0	0
ENSG00000046774.9	MAGEC2	0.00151057	0.00369686	0	0	0	0	0	0.00657895	0	0	0	0	0	0.00478469	0.00507614	0	0.00408163	0	0	0	0.0043573	0	0.00574713	0	0	0	0	0	0.00540541	0.00194175	0	0	0	0	0	0.00442478	0	0	0.00747198	0.00162075	0	0	0.00706714	0.00816327	0.00165837	0.00429185	0	0
ENSG00000054796.12	SPO11	0	0	0	0	0	0	0	0	0	0	0	0	0	0	0	0	0	0	0	0	0	0	0	0	0	0	0	0	0	0	0	0	0	0	0	0.00442478	0	0	0.00124533	0	0	0	0	0	0	0	0	0
ENSG00000063515.2	GSC2	0	0	0	0	0	0	0	0	0	0	0	0	0.00784314	0	0	0.0049505	0.00408163	0	0	0.00719424	0	0	0	0	0	0	0	0	0	0	0	0	0	0	0	0.00442478	0	0	0.00373599	0	0	0	0	0	0.00331675	0.00715308	0	0
ENSG00000074771.3	NOX3	0	0	0	0	0	0	0	0	0	0	0	0	0.00392157	0	0.0203046	0	0.00408163	0	0	0	0	0	0	0	0	0	0	0	0	0	0	0	0	0	0	0	0	0	0	0	0	0	0	0	0	0	0	0
ENSG00000077800.11	FKBP6	0	0	0	0	0	0	0	0.00657895	0.00568182	0	0	0	0	0	0	0	0	0	0	0.00719424	0.0130719	0	0	0	0	0	0	0	0	0.00194175	0	0	0	0	0	0.00442478	0.00694444	0	0.00498132	0	0	0.00304878	0	0.00816327	0.00165837	0.00286123	0	0
ENSG00000088782.4	DEFB127	0	0	0	0	0	0	0	0	0	0	0	0	0	0	0	0	0	0	0	0	0	0	0	0	0	0	0	0	0	0	0	0	0	0.0117647	0	0	0	0	0.00124533	0	0	0	0	0	0	0	0	0
ENSG00000094661.2	OR1I1	0	0	0	0	0	0	0	0	0	0	0	0	0	0	0	0	0	0	0	0	0	0	0	0	0	0	0	0	0	0	0	0	0	0	0	0	0	0	0	0	0	0	0	0	0	0	0	0
ENSG00000099399.5	MAGEB2	0.00151057	0.00184843	0	0	0	0	0	0	0	0	0	0	0	0.00478469	0	0	0	0	0	0	0.0043573	0	0.00574713	0	0	0	0	0	0	0.00194175	0	0.002331	0	0	0	0.00442478	0.00173611	0	0.00747198	0.00162075	0.0222222	0.00304878	0	0.0122449	0.00165837	0.00143062	0	0
ENSG00000101812.12	H2BFM	0	0	0	0	0	0	0	0.00657895	0.0113636	0.00406504	0	0	0	0	0.0101523	0	0.00408163	0.00980392	0	0	0	0	0	0	0	0	0	0	0	0	0	0	0	0	0	0	0	0	0	0	0	0	0	0	0	0	0	0
ENSG00000102021.10	LUZP4	0	0	0	0	0	0	0	0	0	0	0	0	0	0	0	0	0	0	0	0	0	0	0	0	0	0	0	0	0	0	0	0	0	0	0	0.00442478	0	0	0.00124533	0	0	0	0	0.00408163	0	0	0	0
ENSG00000102076.9	OPN1LW	0	0	0	0	0	0	0	0	0	0	0	0	0	0	0	0	0	0	0	0	0	0	0	0	0	0	0	0	0	0	0	0.002331	0	0	0	0	0	0	0	0	0	0	0	0	0	0.00143062	0	0
ENSG00000105392.15	CRX	0	0	0	0	0	0	0	0.00657895	0.00568182	0	0	0	0	0	0	0	0	0	0	0	0	0	0	0	0	0	0	0	0	0	0	0	0	0	0	0.0840708	0	0	0	0	0	0	0	0	0.00165837	0	0	0
ENSG00000106410.14	NOBOX	0	0	0	0	0	0	0	0	0	0	0	0	0	0	0	0	0	0	0	0	0	0	0	0	0	0	0	0	0	0	0	0	0	0	0	0	0	0	0	0	0.0333333	0	0	0	0	0	0	0
ENSG00000109851.6	DBX1	0	0	0	0	0	0	0	0.00657895	0.00568182	0	0	0	0	0	0	0	0	0	0	0	0	0	0	0	0	0	0	0	0	0	0	0	0	0	0	0	0	0	0	0	0	0	0.0141343	0	0	0	0	0
ENSG00000111704.10	NANOG	0	0	0	0	0	0	0	0	0	0	0	0	0	0	0	0	0	0	0	0	0	0	0	0	0	0	0	0	0	0	0	0	0	0	0	0	0	0	0	0	0	0	0	0	0	0	0	0
ENSG00000112462.8	OR12D3	0	0	0	0	0	0	0	0	0	0	0	0	0	0	0	0	0	0	0	0	0	0	0	0	0	0	0	0	0	0	0	0	0	0	0	0	0	0	0	0	0	0	0	0	0	0	0	0
ENSG00000116721.9	PRAMEF1	0	0	0	0	0	0	0	0.00657895	0.00568182	0	0	0	0	0	0	0	0	0	0	0	0	0	0	0	0	0	0	0	0	0	0	0.002331	0.00231481	0	0	0	0	0	0	0	0	0	0	0	0	0	0	0
ENSG00000116726.4	PRAMEF12	0	0	0	0	0	0	0	0.00657895	0.00568182	0	0	0	0	0	0	0.0049505	0.00408163	0	0	0	0	0	0.00574713	0	0	0	0	0	0.0018018	0	0	0.002331	0	0	0	0	0	0	0	0	0	0	0	0	0.00829187	0	0	0
ENSG00000116996.9	ZP4	0	0	0	0	0	0	0	0	0	0	0	0	0	0	0	0	0	0	0	0	0	0.00198413	0	0	0	0	0	0	0	0	0	0	0	0	0	0	0	0	0	0	0.0555556	0	0	0	0	0	0	0
ENSG00000120211.4	INSL4	0	0	0	0	0	0	0	0	0	0	0	0	0	0	0	0	0	0	0	0	0	0	0	0	0	0	0	0	0	0	0	0	0	0	0	0	0	0	0.00124533	0	0	0	0	0	0	0	0	0
ENSG00000120242.3	IFNA8	0	0	0	0	0	0	0	0	0	0	0.00956938	0.00840336	0	0	0	0	0	0	0	0	0	0	0	0	0	0	0	0	0	0	0	0	0	0	0	0	0	0	0.00124533	0	0	0	0	0	0	0	0	0
ENSG00000120289.11	MAGEB4	0	0	0	0	0	0	0	0	0	0	0	0	0	0	0	0	0	0	0	0	0.00217865	0	0	0	0	0	0	0	0	0.00194175	0	0	0	0	0	0.00442478	0	0	0.00124533	0	0	0	0	0.00408163	0	0.00143062	0	0
ENSG00000120436.3	GPR31	0	0	0	0	0	0	0	0	0	0	0	0	0	0	0	0	0	0	0	0	0	0	0	0	0	0	0	0	0	0	0	0	0	0	0	0	0.00173611	0	0	0	0	0	0	0	0	0	0	0
ENSG00000121314.2	TAS2R8	0	0	0	0	0	0	0	0	0	0	0	0	0	0	0.00507614	0	0	0	0	0	0	0	0	0	0	0	0	0	0	0	0	0	0	0	0	0	0	0	0	0	0	0	0	0	0	0	0	0
ENSG00000121377.2	TAS2R7	0	0	0	0	0	0	0	0	0	0	0	0	0	0	0	0	0	0	0	0	0	0	0	0	0	0	0	0	0	0	0	0	0	0	0	0	0	0	0	0	0	0	0	0	0	0	0	0
ENSG00000121381.4	TAS2R9	0	0	0	0	0	0	0	0	0	0	0	0	0	0	0	0	0	0	0	0	0	0	0	0	0	0	0	0	0	0	0	0	0	0	0	0	0	0	0	0	0	0	0	0	0	0	0	0
ENSG00000121446.18	RGSL1	0	0	0	0	0	0	0	0	0	0	0	0	0	0	0	0	0	0	0	0	0.00217865	0	0	0	0	0	0	0	0	0.00194175	0	0	0	0	0	0.00442478	0	0	0.00249066	0	0	0	0	0.00408163	0	0	0	0
ENSG00000121634.5	GJA8	0	0.00184843	0	0	0	0	0	0.00657895	0.00568182	0	0	0	0	0	0	0	0	0	0	0	0	0	0	0	0	0	0	0	0	0.00194175	0	0	0	0	0	0.00884956	0.00173611	0	0.00249066	0	0.00555556	0	0	0	0	0	0	0.00414938
ENSG00000122728.6	TAF1L	0	0	0	0	0	0	0	0	0	0	0	0	0	0	0	0	0	0	0	0	0	0	0	0	0	0	0	0	0	0	0	0	0	0	0	0	0	0	0	0	0	0	0	0	0	0	0	0
ENSG00000123165.8	ACTRT1	0	0	0	0	0	0	0	0	0	0	0	0	0	0	0	0	0	0	0	0	0	0	0	0	0	0	0	0	0	0.00194175	0	0	0.00231481	0	0	0.00442478	0	0	0.00124533	0	0	0	0	0	0	0	0	0
ENSG00000123569.8	H2BFWT	0	0	0	0	0	0	0	0	0.00568182	0	0	0	0	0	0.00507614	0	0.00408163	0	0	0	0	0	0	0	0	0	0	0	0	0	0	0	0	0	0	0	0	0	0	0	0	0	0	0	0	0	0	0
ENSG00000123576.5	ESX1	0	0.00184843	0	0	0	0	0	0.00657895	0.00568182	0	0	0	0	0	0	0	0	0	0	0	0	0.00198413	0	0	0	0	0	0	0	0	0	0	0	0	0	0	0	0	0.00124533	0	0	0	0	0.00408163	0	0	0	0
ENSG00000123584.7	MAGEA9	0	0	0	0	0	0	0	0	0	0	0	0	0	0	0	0	0	0	0	0	0	0	0	0	0	0	0	0	0	0	0	0	0	0	0	0	0	0	0	0	0	0	0	0	0	0	0	0
ENSG00000123594.5	ATXN3L	0	0	0	0	0	0	0	0	0	0	0	0	0	0	0	0	0	0	0	0	0	0	0	0	0	0	0	0	0	0	0	0	0	0	0	0	0	0	0	0	0	0	0	0	0	0	0	0
ENSG00000124092.12	CTCFL	0	0.00184843	0	0	0	0	0	0	0	0	0	0	0	0	0	0.0049505	0	0	0	0	0	0	0	0	0	0	0	0	0	0	0	0	0	0.0352941	0	0.0353982	0	0	0.00622665	0.00162075	0	0	0.0106007	0	0	0	0	0
ENSG00000124227.5	ANKRD60	0	0	0	0	0	0	0	0	0	0	0	0	0	0	0	0.0049505	0	0	0	0	0	0	0	0	0	0	0	0	0	0.00194175	0	0	0	0	0	0	0	0	0	0	0	0	0	0	0	0	0	0
ENSG00000124260.11	MAGEA10	0	0	0	0	0	0	0	0	0	0	0	0	0	0	0	0	0	0	0	0	0	0	0	0	0	0	0	0	0	0	0	0	0	0	0	0	0	0	0	0	0	0	0	0	0	0	0	0
ENSG00000124467.18	PSG8	0	0	0	0	0	0	0	0	0	0	0	0	0	0	0	0	0	0	0	0	0	0	0	0	0	0	0	0	0	0	0	0	0.00231481	0	0	0	0	0	0	0	0	0.0243902	0	0	0	0	0	0
ENSG00000124827.6	GCM2	0	0	0	0	0	0	0	0	0	0	0	0	0	0	0	0	0	0	0	0	0	0	0	0	0	0	0	0	0	0	0	0	0	0	0	0	0	0	0	0	0	0	0	0	0	0	0	0
ENSG00000124900.12	TRIM51	0	0	0	0	0	0	0	0	0.00568182	0	0	0	0	0	0	0	0	0	0	0	0	0	0	0	0	0	0	0	0	0	0	0	0	0	0	0	0	0	0	0	0	0	0	0	0	0	0	0
ENSG00000125788.5	DEFB126	0	0	0	0	0	0	0	0.00657895	0	0	0	0	0	0	0	0	0	0	0	0	0	0	0	0	0	0	0	0	0.0144144	0	0	0	0.00231481	0	0	0	0	0	0.00249066	0	0	0.00914634	0	0.0163265	0.00165837	0	0	0
ENSG00000125815.8	CST8	0.00151057	0	0	0	0	0	0	0	0	0	0	0	0	0	0	0	0	0	0	0	0.0108932	0	0	0	0	0	0	0	0	0.00194175	0	0	0.00231481	0	0	0	0	0	0.00249066	0	0	0	0	0.00816327	0.00331675	0.00143062	0	0
ENSG00000125879.4	OTOR	0	0	0	0	0	0	0	0	0	0	0	0	0	0	0	0	0	0	0	0.0359712	0	0	0	0	0	0	0	0	0	0	0	0	0	0	0	0	0	0	0	0	0	0	0	0	0	0	0	0
ENSG00000125903.4	DEFB129	0	0	0	0	0	0	0	0	0	0	0	0	0	0	0	0	0.00408163	0	0	0	0	0	0	0	0	0	0	0	0	0	0	0	0	0	0	0	0	0	0.00124533	0	0	0	0	0	0.00165837	0	0	0
ENSG00000125975.13	C20orf173	0.00151057	0	0	0	0	0	0	0	0	0	0	0	0	0	0	0	0	0	0	0	0.0087146	0	0	0	0	0	0	0	0	0.00194175	0	0	0	0	0	0.00442478	0	0	0.00249066	0	0	0	0	0.00816327	0.00165837	0.00286123	0	0
ENSG00000126856.13	PRDM7	0	0	0	0	0	0	0	0	0	0	0	0	0	0.00478469	0	0	0	0.00490196	0	0	0	0	0	0	0	0	0	0	0	0	0	0	0	0	0	0	0	0	0	0	0	0	0	0	0	0	0	0
ENSG00000127515.1	OR7A10	0	0	0	0	0	0	0	0	0	0	0	0	0	0	0	0	0	0	0	0	0	0	0	0	0	0	0	0	0	0	0	0	0	0	0	0	0	0	0	0	0	0	0	0	0	0	0	0
ENSG00000127529.7	OR7C2	0	0	0	0	0	0	0	0.00657895	0.0113636	0.00406504	0	0	0	0.00956938	0.00507614	0	0	0.00490196	0	0	0	0	0	0	0	0	0	0	0	0	0	0	0.00231481	0	0	0	0	0	0.00249066	0	0	0	0	0	0	0	0	0
ENSG00000127780.3	OR1E2	0	0	0	0	0	0	0	0	0	0	0	0	0	0	0	0	0	0.00980392	0	0.00719424	0.00217865	0	0	0	0	0	0	0	0	0	0	0	0	0	0	0	0	0	0.00249066	0	0	0	0	0	0	0	0	0
ENSG00000127928.12	GNGT1	0	0	0	0	0	0	0	0	0	0	0	0	0	0	0	0	0	0	0	0.00719424	0	0	0	0	0	0	0	0	0	0	0	0	0	0.0470588	0	0	0	0	0	0	0	0	0	0	0.00165837	0	0	0
ENSG00000128519.3	TAS2R16	0	0	0	0	0	0	0	0	0	0	0	0	0	0	0	0.0049505	0	0	0	0	0	0	0	0	0	0	0	0	0	0	0	0.002331	0.00231481	0	0	0	0	0	0	0	0	0	0	0	0	0	0	0
ENSG00000129862.6	VCY1B	0	0	0	0	0	0	0	0	0	0	0	0	0	0	0	0	0	0	0	0	0	0	0	0	0	0	0	0	0	0	0	0	0	0	0	0	0	0	0	0	0	0	0	0	0	0	0	0
ENSG00000129864.6	VCY	0	0	0	0	0	0	0	0	0	0	0	0	0	0	0	0	0	0	0	0	0	0	0	0	0	0	0	0	0	0	0	0	0	0	0	0	0	0	0	0	0	0	0	0	0	0	0	0
ENSG00000129873.7	CDY2B	0	0	0	0	0	0	0	0	0	0	0	0	0	0	0	0	0	0	0	0	0	0	0	0	0	0	0	0	0	0	0	0	0	0	0	0	0	0	0	0	0	0	0	0	0	0	0	0
ENSG00000130385.5	BMP15	0	0	0	0	0	0	0	0	0	0	0	0	0	0	0	0	0	0	0	0	0	0	0	0	0	0	0	0	0	0	0	0	0	0	0	0	0.00173611	0	0	0	0.00555556	0	0	0	0	0	0	0
ENSG00000130538.4	OR11H1	0	0	0	0	0	0	0	0	0	0	0	0	0	0	0	0	0	0	0	0	0	0	0	0	0	0	0	0	0	0	0	0	0	0	0	0	0	0	0	0	0	0	0	0	0	0	0	0
ENSG00000130950.13	NUTM2F	0	0	0	0	0	0	0	0	0	0	0	0	0	0	0	0	0	0	0	0	0	0	0	0	0	0	0	0	0	0	0	0.002331	0	0.0117647	0	0.039823	0	0	0	0	0	0.0121951	0	0	0	0	0	0
ENSG00000131059.11	BPIFA3	0.00151057	0.00369686	0	0	0	0	0	0	0	0	0	0	0	0	0	0	0	0	0	0	0.0152505	0	0	0	0	0	0	0	0	0.00194175	0	0	0.00231481	0	0	0.00442478	0	0	0.00249066	0	0	0	0	0.0204082	0.00497512	0.00286123	0	0
ENSG00000131068.3	DEFB118	0	0	0	0	0	0	0	0	0	0	0	0	0	0	0	0	0.00408163	0	0	0	0	0	0	0	0	0	0	0	0	0.00194175	0	0	0	0	0	0	0	0	0	0	0	0	0	0	0	0	0	0
ENSG00000131721.5	RHOXF2	0	0.00184843	0	0	0	0	0	0	0	0	0	0	0	0	0	0	0	0	0	0	0	0	0	0	0	0	0.00246305	0	0.0036036	0	0	0.002331	0	0	0	0.00442478	0	0	0.00249066	0	0	0	0	0	0	0	0	0
ENSG00000131864.10	USP29	0	0	0	0	0	0	0	0.0197368	0.00568182	0.00813008	0	0	0	0	0.0152284	0.00990099	0.00816327	0	0.00628931	0	0	0	0	0	0	0	0	0	0	0.00194175	0	0	0	0	0	0	0	0	0.00124533	0	0	0	0	0	0	0	0	0
ENSG00000131914.10	LIN28A	0	0	0	0	0	0	0	0	0	0	0	0	0	0	0	0	0	0	0	0	0	0	0	0	0	0	0	0	0	0	0	0	0	0	0	0.00442478	0	0	0.00124533	0	0	0	0	0	0	0	0	0
ENSG00000132297.11	HHLA1	0	0	0	0	0	0	0	0	0	0	0	0	0	0	0	0	0.00408163	0	0	0	0	0	0	0	0	0	0	0	0	0	0	0	0	0	0	0	0	0	0	0	0	0	0	0	0	0	0	0
ENSG00000132446.6	FTHL17	0	0	0	0	0	0	0	0	0	0	0	0	0	0	0	0	0	0	0	0	0	0	0	0	0	0	0	0	0	0	0	0	0	0	0	0	0	0	0.00124533	0	0	0	0	0	0.00331675	0.0300429	0	0
ENSG00000132631.5	SCP2D1	0.00151057	0.00184843	0.00387597	0	0	0	0	0	0	0	0	0	0	0	0	0	0	0	0	0.00719424	0.0152505	0	0	0	0	0.00536193	0.00246305	0	0	0.00194175	0	0	0.00231481	0	0	0.00884956	0	0	0.00373599	0.00162075	0	0	0	0.0204082	0.00497512	0.00286123	0.00534759	0
ENSG00000133980.4	VRTN	0	0	0	0	0	0	0	0	0	0	0	0	0	0	0	0	0	0	0	0	0	0	0	0	0	0	0	0	0	0	0	0	0	0	0	0	0	0	0	0	0.0277778	0	0	0	0	0	0.0106952	0
ENSG00000134249.6	ADAM30	0.00151057	0	0	0	0	0	0	0	0	0	0	0	0	0	0	0	0	0	0	0	0.0108932	0	0	0	0	0	0	0	0	0.00194175	0	0	0.00231481	0	0	0.00442478	0	0	0.00249066	0	0	0	0	0.00816327	0	0.00143062	0	0
ENSG00000134588.12	USP26	0	0	0	0	0	0	0	0	0	0	0	0	0	0	0	0	0	0	0	0	0	0	0	0	0	0	0	0	0	0	0	0	0	0	0	0	0	0	0	0	0	0	0	0	0	0	0	0
ENSG00000135175.5	OCM2	0	0	0	0	0	0	0	0	0	0	0	0	0	0	0	0	0	0	0	0.00719424	0	0	0	0	0	0	0	0	0	0	0	0	0	0	0	0	0	0	0	0	0	0	0	0	0	0.00143062	0	0
ENSG00000135355.4	GJA10	0	0	0	0	0	0	0	0.00657895	0	0	0	0	0	0	0	0	0	0	0	0	0	0	0	0	0	0	0	0	0	0	0	0	0	0	0	0	0	0	0	0	0	0	0	0	0	0	0	0
ENSG00000135569.4	TAAR5	0	0	0	0	0	0	0	0	0	0	0	0	0	0	0	0	0.00408163	0	0	0	0	0	0	0	0	0	0	0	0	0	0	0	0	0	0	0	0	0	0	0	0	0	0	0	0	0	0	0
ENSG00000136834.3	OR1J1	0.00151057	0	0	0	0	0.00301659	0	0	0	0.00406504	0	0	0	0	0	0	0	0.00490196	0.00628931	0	0	0.00198413	0	0	0	0	0	0.00266667	0.0036036	0.00194175	0	0.004662	0	0	0	0	0.00694444	0	0.00124533	0.00324149	0	0.00609756	0	0	0	0	0	0
ENSG00000136839.1	OR13C9	0	0	0	0	0	0	0	0	0	0	0	0	0	0	0	0	0	0	0.00628931	0.00719424	0	0	0	0	0	0	0	0	0	0	0	0	0	0	0	0	0	0	0.00124533	0	0	0	0	0	0	0	0	0
ENSG00000136939.1	OR1L4	0	0	0	0	0	0	0	0	0.00568182	0	0	0	0	0	0.00507614	0	0	0	0	0	0	0	0	0	0	0	0	0	0	0	0	0	0.00231481	0	0	0	0	0	0.00124533	0	0	0	0	0	0	0	0	0
ENSG00000137090.11	DMRT1	0	0	0	0	0	0.0015083	0	0.00657895	0	0	0	0	0	0	0.0152284	0	0	0	0	0.00719424	0.0043573	0	0.0114943	0	0	0	0	0	0	0.00194175	0	0	0	0	0	0.00442478	0	0	0.00871731	0	0	0	0	0.00816327	0.00165837	0.00286123	0	0
ENSG00000138068.10	SULT6B1	0	0	0	0	0	0	0	0	0	0	0	0	0	0	0	0	0	0	0	0	0	0	0	0	0	0	0	0	0	0	0	0	0	0	0	0	0	0	0	0	0	0	0	0	0	0	0	0
ENSG00000138684.7	IL21	0	0	0	0	0	0	0	0	0	0	0	0	0	0	0	0	0.00408163	0	0	0	0	0	0	0	0	0	0	0	0	0	0	0	0	0	0	0	0	0	0.00124533	0	0	0	0	0	0	0	0.0160428	0
ENSG00000138813.9	C4orf17	0	0	0	0	0	0	0	0	0	0	0	0	0	0	0	0	0	0	0	0	0.0043573	0	0	0	0	0	0	0	0	0.00194175	0	0	0	0	0	0.00442478	0	0	0.00249066	0	0	0	0	0.00408163	0	0.00143062	0	0
ENSG00000138892.11	TTLL8	0	0	0	0	0	0	0	0	0	0	0	0	0	0	0	0	0	0	0	0	0	0	0	0	0	0	0	0	0	0.00194175	0	0	0	0	0	0	0	0	0.00249066	0	0	0	0	0	0	0	0	0
ENSG00000140478.15	GOLGA6D	0	0	0	0	0	0	0	0	0	0	0	0	0	0	0	0	0	0	0	0	0	0	0	0	0	0	0	0	0	0	0	0	0	0	0	0	0	0	0.0174346	0	0	0	0	0	0	0	0	0
ENSG00000141194.5	OR4D1	0	0	0	0	0	0	0	0.00657895	0.00568182	0	0	0	0	0	0	0	0	0	0	0	0	0	0	0	0	0	0	0	0	0	0	0	0	0	0	0	0	0	0	0	0	0	0	0	0	0	0	0
ENSG00000141946.1	ZIM3	0	0	0	0	0	0	0	0.00657895	0.00568182	0	0	0	0	0	0	0	0	0	0	0	0	0	0	0	0	0	0	0	0	0	0	0	0	0	0	0	0	0	0	0	0	0	0	0	0	0	0	0
ENSG00000142511.4	GPR32	0	0	0	0	0	0	0	0	0	0	0	0	0	0	0	0	0	0	0	0	0	0	0	0	0	0	0	0	0	0	0	0	0	0	0	0	0	0	0	0	0	0	0	0	0	0	0	0
ENSG00000143006.7	DMRTB1	0.00151057	0	0.00387597	0	0	0	0	0	0	0	0	0	0	0	0	0	0	0	0	0	0.0108932	0	0	0	0	0	0	0	0	0.00194175	0	0	0	0	0	0.00442478	0.00173611	0	0.00498132	0	0.00555556	0	0	0.00816327	0.00331675	0.00286123	0	0
ENSG00000143105.7	KCNA10	0	0	0	0	0	0	0	0	0	0	0	0.00420168	0	0	0	0	0	0	0	0	0.00217865	0	0	0	0	0	0	0	0	0	0	0	0	0	0	0	0.0729167	0	0	0	0	0	0	0	0	0	0	0
ENSG00000144010.9	TRIM43B	0	0	0	0	0	0	0	0.0197368	0.00568182	0	0	0	0	0	0	0	0	0	0	0	0	0	0.00574713	0	0	0	0	0	0	0	0	0	0	0	0	0	0	0	0	0	0	0	0	0	0	0	0	0
ENSG00000144015.4	TRIM43	0	0	0	0	0	0	0	0.0131579	0.00568182	0	0	0	0	0	0	0	0.00408163	0	0	0	0	0	0.00574713	0	0	0	0	0	0	0	0	0	0	0	0	0	0	0	0	0	0	0	0	0	0	0	0	0
ENSG00000144962.6	SPATA16	0.00151057	0.00184843	0	0	0	0	0	0	0	0	0	0	0	0	0	0	0	0	0	0	0.0130719	0	0	0	0	0	0	0	0	0.00194175	0	0.002331	0	0	0	0.00442478	0	0	0.00373599	0	0	0	0	0.0163265	0.00497512	0.00286123	0.00534759	0
ENSG00000146378.6	TAAR2	0	0	0	0	0	0	0	0	0	0	0	0	0	0	0	0	0	0	0	0	0	0	0	0	0	0	0	0	0	0	0	0	0	0	0	0	0	0	0	0	0	0	0	0	0	0	0	0
ENSG00000146383.7	TAAR6	0	0	0	0	0	0	0	0.0328947	0	0	0	0	0	0	0	0	0	0	0	0	0	0	0	0	0	0	0	0	0	0	0	0	0.00231481	0	0	0	0	0	0.00124533	0	0	0	0	0	0	0	0	0
ENSG00000146385.1	TAAR8	0	0.00184843	0	0	0	0	0	0	0.00568182	0	0	0	0	0	0	0	0	0	0	0	0	0	0	0	0	0	0	0	0	0.00194175	0	0	0	0	0	0	0	0	0.00124533	0.00162075	0	0	0	0	0	0	0	0
ENSG00000147183.9	CPXCR1	0	0	0	0	0	0	0	0.00657895	0	0.00813008	0	0	0	0	0	0	0.00816327	0	0	0	0.00217865	0	0	0	0	0	0	0	0	0.00194175	0	0	0	0	0	0	0	0	0.00124533	0	0	0	0	0	0	0.00143062	0	0
ENSG00000147596.3	PRDM14	0	0	0	0	0	0	0	0	0	0	0	0	0	0	0.00507614	0	0	0	0	0	0	0	0	0	0	0	0	0	0	0	0	0	0	0.0117647	0	0	0	0	0	0	0	0	0	0	0	0	0	0
ENSG00000147613.7	PSKH2	0	0	0	0	0	0	0	0	0	0	0	0	0	0	0	0	0	0	0	0	0	0	0	0	0	0	0	0	0	0	0	0	0	0.0588235	0	0	0	0	0	0	0	0	0	0	0	0	0	0
ENSG00000147873.5	IFNA5	0	0	0	0.00231481	0.00416667	0.00301659	0	0	0.0113636	0.00406504	0.00478469	0.00840336	0	0.00478469	0.00507614	0	0	0.00490196	0	0	0	0	0	0	0	0.00268097	0.00246305	0.00266667	0	0	0	0	0	0	0	0.00442478	0.00347222	0	0.00622665	0.00162075	0	0.00609756	0	0	0	0.00143062	0	0
ENSG00000147885.4	IFNA16	0	0	0	0	0	0	0	0.00657895	0	0	0	0	0	0	0	0	0	0	0	0	0	0	0	0	0	0	0	0	0	0	0	0	0	0	0	0	0	0	0.00124533	0	0	0	0	0	0	0	0	0
ENSG00000148136.5	OR13C4	0	0	0	0	0	0	0	0	0	0	0	0	0	0	0	0	0	0	0	0	0	0	0	0	0	0	0	0	0	0	0	0	0	0	0	0	0	0	0	0	0	0	0	0	0	0	0	0
ENSG00000148215.4	OR5C1	0	0	0	0	0	0	0	0	0	0	0	0	0	0	0	0	0	0	0	0	0	0	0	0	0	0	0	0	0	0	0	0	0.00231481	0	0	0	0	0	0.00124533	0	0	0.00304878	0	0	0	0	0	0
ENSG00000148602.5	LRIT1	0	0.00369686	0	0	0	0	0	0	0	0	0	0	0	0	0	0	0	0	0	0	0	0	0	0	0	0	0	0.00266667	0	0.00194175	0	0.004662	0.00231481	0	0	0.00442478	0	0	0.00124533	0	0	0	0	0	0.00165837	0.00143062	0.00534759	0
ENSG00000149133.1	OR5F1	0	0	0	0	0	0	0	0	0	0	0	0	0	0	0	0	0	0	0	0	0	0	0	0	0	0	0	0	0	0	0	0	0.00231481	0	0	0	0	0	0	0	0	0	0	0	0	0	0	0
ENSG00000149507.6	OOSP2	0	0	0	0	0	0	0	0	0	0	0	0	0	0	0	0	0	0	0	0	0.00217865	0	0	0	0	0	0	0	0	0.00194175	0	0	0	0	0	0.00442478	0	0	0.00249066	0	0.0277778	0	0	0.00816327	0.00165837	0.00143062	0	0
ENSG00000149651.3	SPINT4	0	0	0	0	0	0	0	0	0	0	0	0	0	0	0	0	0	0	0	0	0	0	0	0	0	0	0	0	0	0	0	0	0	0	0	0	0	0	0.00124533	0	0	0	0	0	0.00995025	0.00572246	0	0
ENSG00000150261.3	OR8K1	0	0	0	0	0	0	0	0.00657895	0.00568182	0	0	0	0	0	0	0	0	0	0	0	0	0	0	0	0	0	0	0	0	0	0	0	0	0	0	0	0	0	0	0	0	0	0	0	0	0	0	0
ENSG00000150269.1	OR5M9	0	0.00184843	0	0	0	0	0	0	0	0	0	0	0	0	0	0	0	0	0.00628931	0	0	0	0	0	0	0	0	0	0	0	0	0	0	0	0	0	0	0	0	0	0	0	0	0	0	0.00143062	0	0
ENSG00000150676.12	CCDC83	0.00151057	0	0	0	0	0	0	0	0	0	0	0	0	0	0	0	0	0	0	0	0.0087146	0	0	0	0	0	0	0	0	0.00194175	0	0	0	0	0	0.00442478	0	0	0.00249066	0	0	0	0	0.00816327	0	0.00286123	0	0
ENSG00000151005.4	TKTL2	0.00151057	0.00184843	0	0	0	0	0	0	0	0	0	0	0	0	0.00507614	0.0049505	0	0	0	0	0.0108932	0	0	0	0	0	0	0	0	0.00194175	0	0	0.00231481	0	0	0.00442478	0	0	0.00249066	0	0	0	0	0.00816327	0.00331675	0.00286123	0	0
ENSG00000152093.7	CFC1B	0	0	0	0	0	0	0	0	0.00568182	0	0	0	0	0.00478469	0	0.029703	0	0	0	0.00719424	0	0	0	0	0	0	0	0	0	0	0	0	0	0	0	0	0	0	0	0	0	0.0182927	0.00706714	0.0163265	0	0	0	0
ENSG00000152591.12	DSPP	0	0	0	0	0	0	0	0	0	0	0	0	0	0	0	0	0	0	0	0	0	0	0	0	0	0	0	0	0	0	0	0	0	0	0	0	0	0	0	0	0	0	0	0	0	0	0	0
ENSG00000153230.4	OR14K1	0	0	0	0	0	0	0	0	0	0	0	0	0	0	0	0	0	0	0	0	0	0	0	0	0	0	0	0	0	0	0	0	0	0	0	0	0	0	0	0	0	0	0	0	0	0	0	0
ENSG00000153684.14	GOLGA8F	0	0	0	0	0	0	0	0	0	0	0	0	0	0	0	0	0	0	0	0	0	0	0	0	0	0	0	0	0	0	0	0	0	0	0	0	0	0	0	0	0	0	0	0	0	0	0	0
ENSG00000153779.10	TGIF2LX	0	0	0	0	0	0	0	0	0	0	0	0	0	0	0	0	0	0	0	0	0.00217865	0	0	0	0	0	0	0	0	0.00194175	0	0	0	0	0	0	0	0	0.00124533	0	0	0	0	0	0.00165837	0.00143062	0	0
ENSG00000154438.7	ASZ1	0	0	0	0	0	0	0	0	0	0	0	0	0	0	0	0	0	0	0	0	0.00217865	0	0	0	0	0	0	0	0	0.00194175	0	0	0	0	0	0.00442478	0.00347222	0	0.00124533	0	0	0	0	0.00408163	0	0	0	0
ENSG00000154545.16	MAGED4	0	0	0	0	0	0	0	0	0.00568182	0.00406504	0	0	0.0156863	0	0.00507614	0.0346535	0.0204082	0.00490196	0	0	0	0	0	0	0	0	0	0	0	0	0	0	0	0	0	0	0	0	0	0	0	0	0.0106007	0	0	0	0	0
ENSG00000155249.4	OR4K1	0	0	0	0	0	0	0	0	0	0	0	0	0.00392157	0	0	0	0	0	0	0	0	0	0	0	0	0	0	0.00266667	0	0	0	0	0.00231481	0	0	0	0	0	0.00249066	0	0	0	0	0	0	0	0	0
ENSG00000155495.8	MAGEC1	0	0.00184843	0	0	0	0	0	0	0	0	0	0	0	0	0	0	0	0	0	0	0	0	0.00574713	0	0	0	0	0	0	0	0	0	0.00231481	0	0	0.00442478	0	0	0.00373599	0	0	0	0	0.00408163	0	0	0	0.0456432
ENSG00000155833.14	CYLC2	0.00151057	0.00369686	0	0	0	0	0	0	0	0	0	0	0	0	0	0	0	0	0	0	0.0152505	0	0	0	0	0	0	0	0	0.00194175	0	0	0	0	0	0.00442478	0.00173611	0	0.00249066	0	0	0	0	0.0163265	0.00497512	0.00286123	0.00534759	0
ENSG00000155875.13	SAXO1	0.00302115	0.00184843	0	0	0	0	0	0	0	0	0	0	0	0	0	0	0	0.00490196	0	0	0.0152505	0	0	0	0	0	0	0	0	0.00194175	0	0	0	0	0	0.00442478	0.00173611	0	0.00498132	0	0	0	0	0.0204082	0.00995025	0.0143062	0.00534759	0
ENSG00000155890.3	TRIM42	0.00151057	0	0	0	0	0	0	0	0	0	0	0	0	0	0	0	0	0	0	0.00719424	0.00653595	0	0	0	0	0	0	0	0	0.00194175	0	0	0	0	0	0	0	0	0.00249066	0	0	0	0	0.0122449	0.00331675	0.00286123	0	0
ENSG00000156009.9	MAGEA8	0	0.00369686	0	0.00231481	0	0	0	0	0	0	0	0	0	0	0	0	0	0	0	0	0.00217865	0	0	0	0	0	0	0	0	0	0	0.002331	0.00462963	0	0	0.00442478	0	0	0.00373599	0	0	0.00304878	0	0	0	0	0	0
ENSG00000157060.15	SHCBP1L	0.00151057	0.00369686	0.00387597	0	0	0.0015083	0	0	0	0	0	0	0	0	0	0	0	0	0	0	0.0130719	0	0	0	0	0.00268097	0	0	0	0.00194175	0	0.002331	0.00231481	0	0	0.00884956	0.00347222	0	0.00498132	0	0	0	0	0.0204082	0.00497512	0.00429185	0.0106952	0
ENSG00000158553.4	POM121L2	0	0	0	0	0	0	0	0.00657895	0.00568182	0	0	0	0	0	0.00507614	0	0	0	0	0	0	0	0	0	0	0	0	0.00266667	0	0.00194175	0	0	0	0	0	0.00442478	0	0	0.00124533	0	0	0	0	0.00408163	0	0	0	0
ENSG00000158901.11	WFDC8	0	0.0240296	0	0	0	0	0	0	0	0	0	0	0	0	0	0	0	0	0	0	0	0	0	0	0	0	0	0	0	0	0	0.002331	0	0	0	0	0.00347222	0	0	0	0.0111111	0	0	0	0.00165837	0	0	0
ENSG00000161133.16	USP41	0	0	0	0	0	0	0	0.0197368	0.00568182	0	0	0	0	0.00478469	0.00507614	0	0	0	0	0	0	0	0.0172414	0	0	0	0	0	0	0	0	0	0.00231481	0	0	0.0132743	0	0	0	0	0	0.0152439	0	0	0	0	0	0
ENSG00000161807.3	OR7G1	0	0	0	0	0	0	0	0	0	0	0	0	0	0	0	0	0	0	0.00628931	0	0	0	0	0	0	0	0	0	0	0	0	0	0	0	0	0	0	0	0	0	0	0	0	0	0	0	0	0
ENSG00000162727.3	OR2M5	0	0.00184843	0	0	0	0	0	0	0.00568182	0	0	0	0	0	0.00507614	0	0	0	0	0.00719424	0	0	0	0	0	0	0	0.00266667	0	0.00194175	0	0.002331	0.00231481	0	0	0	0	0	0.00498132	0	0	0.00609756	0	0	0	0	0	0
ENSG00000162843.17	WDR64	0	0	0	0	0	0	0	0	0.00568182	0	0	0	0.00784314	0.0239234	0	0.0049505	0	0	0	0	0	0	0	0	0	0.00536193	0.00985222	0.00533333	0	0.00776699	0	0.002331	0	0	0	0	0	0.0246914	0.00124533	0	0	0	0	0	0	0	0	0
ENSG00000163098.4	BIRC8	0	0	0	0	0	0	0	0	0	0	0	0	0	0	0	0	0	0	0	0	0.0043573	0	0	0	0	0	0	0	0	0.00194175	0	0	0	0	0	0.00442478	0	0	0.00249066	0	0	0	0	0.00816327	0	0	0	0
ENSG00000163114.5	PDHA2	0.00151057	0	0	0	0	0	0	0	0	0	0	0	0	0	0	0	0	0	0	0	0.0152505	0	0	0	0	0	0.00246305	0	0	0.00194175	0	0	0.00462963	0	0	0.00884956	0.00173611	0	0.00373599	0	0	0.00304878	0	0.0163265	0.00331675	0.00429185	0.0106952	0
ENSG00000163116.9	STPG2	0	0	0	0	0	0	0	0	0	0	0	0	0	0	0	0	0	0	0.00628931	0	0	0	0	0	0	0	0	0	0	0	0	0	0	0.0235294	0	0.00884956	0	0	0	0	0	0.00304878	0.00706714	0	0	0	0	0
ENSG00000163254.4	CRYGC	0	0	0	0	0	0	0	0	0	0	0	0	0	0	0	0.0594059	0	0	0.0125786	0.0215827	0	0	0	0	0	0	0	0	0	0	0	0	0.00231481	0	0	0	0	0	0.00124533	0	0	0	0	0	0	0	0	0
ENSG00000163705.12	FANCD2OS	0.00151057	0.00369686	0	0	0	0	0	0	0	0	0	0	0	0	0	0	0	0	0	0	0.0130719	0	0	0	0	0	0	0	0	0.00194175	0	0	0.00231481	0	0	0.00442478	0	0	0.00249066	0	0	0	0	0.0204082	0.00497512	0.00286123	0	0
ENSG00000164256.10	PRDM9	0	0	0	0	0	0	0	0	0	0	0	0	0	0	0	0	0	0	0	0	0	0	0	0	0	0	0	0	0	0	0	0	0	0	0	0	0	0	0	0	0	0	0	0	0	0	0	0
ENSG00000164299.6	SPZ1	0.00151057	0	0	0	0	0	0	0	0	0	0	0	0	0	0	0	0	0	0	0	0.0108932	0	0	0	0	0	0	0	0	0.00194175	0	0	0.00231481	0	0	0.00442478	0	0	0.00249066	0	0	0	0	0.0163265	0.00331675	0.00286123	0.00534759	0
ENSG00000164304.15	CAGE1	0	0	0	0	0	0	0	0	0	0	0	0	0	0	0	0	0	0	0	0	0.00217865	0	0	0	0	0	0	0	0	0.00194175	0	0	0	0	0	0	0	0	0.00249066	0	0	0	0	0	0	0	0	0
ENSG00000164399.4	IL3	0	0	0	0	0	0	0	0.00657895	0.00568182	0	0	0	0	0	0	0	0	0	0	0	0	0	0	0	0	0	0	0	0	0	0	0	0	0	0	0	0	0	0	0	0	0	0	0	0	0	0	0
ENSG00000164871.17	SPAG11B	0	0	0	0	0	0	0	0	0	0	0	0	0	0	0	0	0	0	0	0	0	0	0	0	0	0	0	0	0.00540541	0	0	0	0	0	0	0	0	0	0	0	0	0	0	0	0	0	0	0
ENSG00000165059.7	PRKACG	0.00151057	0	0	0	0	0	0	0	0	0	0	0	0	0	0	0	0	0	0	0	0.0108932	0	0	0	0	0	0	0	0	0.00194175	0	0	0	0	0	0.00442478	0	0	0.00249066	0	0	0	0	0.00816327	0.00165837	0.00143062	0	0
ENSG00000165204.3	OR1K1	0	0	0	0	0	0	0	0	0	0	0	0	0	0	0	0	0	0	0	0.00719424	0	0	0	0	0	0	0	0	0	0	0	0	0.00231481	0	0	0.00442478	0	0	0.00124533	0.00162075	0	0	0	0	0.00165837	0	0	0
ENSG00000165583.14	SSX5	0.00151057	0.00369686	0	0	0	0.0015083	0	0	0	0	0	0	0	0	0	0	0.00408163	0	0	0	0	0.00198413	0	0	0	0	0	0.008	0	0.00194175	0	0.002331	0.00231481	0	0	0	0.00173611	0	0.00124533	0.00162075	0	0	0.00353357	0	0.00165837	0.00143062	0	0
ENSG00000165584.15	SSX3	0	0.00184843	0	0	0	0	0	0	0	0	0	0	0	0	0	0	0	0	0	0	0	0	0	0	0	0	0	0	0	0.00194175	0	0	0	0	0	0.00442478	0	0	0.00124533	0	0	0	0	0.00408163	0	0.00143062	0	0
ENSG00000165762.2	OR4K2	0	0	0	0	0	0	0	0	0.00568182	0	0	0	0.00392157	0	0	0	0	0	0	0	0	0	0	0	0	0	0	0.00266667	0	0	0	0	0.00231481	0	0	0	0	0	0	0	0	0	0	0	0	0	0	0
ENSG00000165805.9	C12orf50	0.00151057	0	0	0	0	0	0	0.00657895	0.0113636	0	0	0	0	0	0	0	0	0	0	0.00719424	0.0108932	0	0	0	0	0	0	0	0	0.00194175	0	0	0	0	0	0.00442478	0.00173611	0	0.00249066	0	0	0	0	0.0204082	0.00331675	0.00286123	0	0
ENSG00000166049.10	PASD1	0	0	0	0	0	0	0	0	0	0	0	0	0	0	0	0.00990099	0	0	0	0	0	0	0	0	0	0	0	0	0	0.00194175	0	0	0	0	0	0.00442478	0	0	0.00373599	0	0	0	0	0.00408163	0	0	0	0
ENSG00000166069.13	TMCO5A	0.00151057	0.00369686	0	0	0	0	0	0	0	0	0	0	0	0	0	0	0	0	0	0	0.0108932	0	0	0	0	0	0	0	0	0.00194175	0	0	0	0	0	0.00442478	0	0	0.00249066	0	0	0	0	0.0163265	0.00331675	0.00286123	0.00534759	0
ENSG00000166152.3	C16orf78	0.00151057	0.00184843	0	0	0	0	0	0	0	0	0	0	0	0	0	0	0	0	0	0	0.0108932	0	0	0	0	0	0	0	0	0.00194175	0	0	0.00462963	0	0	0	0.00173611	0	0.00373599	0	0	0	0	0.0163265	0.00331675	0.00429185	0.0106952	0
ENSG00000166160.9	OPN1MW2	0	0	0	0	0	0	0	0	0	0	0	0	0	0	0	0	0	0	0	0	0	0	0	0	0	0	0	0	0	0	0	0	0	0	0	0	0	0	0	0	0	0	0	0	0	0	0	0
ENSG00000166351.10	POTED	0	0	0	0	0	0	0	0	0	0	0	0	0	0	0	0	0	0	0	0	0	0	0	0	0	0	0	0	0	0	0	0	0	0	0	0	0	0	0	0	0	0	0	0	0	0	0	0
ENSG00000166363.5	OR10A5	0	0	0	0	0	0	0	0	0	0	0	0	0	0	0.00507614	0	0	0	0	0	0	0	0	0	0	0	0	0	0	0	0	0	0	0	0	0	0	0	0.00124533	0	0	0	0	0	0	0	0	0
ENSG00000166368.2	OR2D2	0	0	0	0	0	0	0	0	0	0	0	0	0	0	0	0	0	0.00490196	0	0	0	0	0	0	0	0	0	0	0	0	0	0	0	0	0	0	0	0	0	0	0	0	0	0	0	0	0	0
ENSG00000166884.2	OR4D6	0	0.00184843	0	0	0	0	0	0	0	0	0	0	0	0	0	0	0	0	0	0	0.00217865	0	0	0	0	0	0	0	0	0.00194175	0	0	0.00231481	0	0	0.00442478	0.00173611	0	0	0	0	0	0	0	0	0	0	0
ENSG00000166930.6	MS4A5	0.00151057	0.00184843	0	0	0	0	0	0	0	0	0	0	0	0	0	0	0	0	0	0	0.0108932	0	0	0	0	0	0	0	0	0.00194175	0	0	0.00462963	0	0	0.00442478	0	0	0.00249066	0	0	0	0	0.0163265	0.00331675	0.00286123	0	0
ENSG00000166984.11	TCP10L2	0	0	0	0	0	0	0	0.0197368	0	0	0	0	0	0	0.0152284	0	0	0	0	0	0	0	0	0	0	0	0	0	0	0.00194175	0	0	0	0	0	0.00442478	0	0	0.00124533	0	0	0	0	0	0	0	0.00534759	0
ENSG00000167098.11	SUN5	0.00302115	0	0	0	0	0.0015083	0	0	0	0	0	0	0	0	0	0	0	0	0.00628931	0	0.0108932	0	0	0	0	0	0	0	0	0.00194175	0	0.002331	0.00231481	0	0	0.00442478	0	0	0.00249066	0.00162075	0	0	0	0.0122449	0.00331675	0.00286123	0	0
ENSG00000167195.7	GOLGA6C	0	0	0	0	0	0	0	0	0	0	0	0	0	0	0	0	0	0	0	0	0	0	0	0	0	0	0	0	0	0	0	0	0	0	0	0	0	0	0.0236613	0	0	0	0	0	0	0	0	0
ENSG00000167791.12	CABP2	0	0	0	0.00231481	0	0	0	0	0	0	0	0	0	0	0	0	0	0	0	0	0	0	0	0	0	0	0.00246305	0	0	0	0	0	0.00231481	0	0	0.00442478	0	0	0	0	0	0.00304878	0	0	0	0	0	0
ENSG00000167822.1	OR8J3	0	0	0	0	0	0	0	0	0	0	0	0	0	0	0	0	0	0	0	0	0	0	0	0	0	0	0	0	0	0	0	0	0.00231481	0	0	0	0	0	0.00249066	0	0	0	0	0	0	0	0	0
ENSG00000167825.3	OR5I1	0	0	0	0	0	0	0	0	0	0	0	0	0	0	0	0	0	0	0	0	0	0	0	0	0	0	0	0	0	0	0	0	0.00231481	0	0	0	0	0	0	0	0	0	0	0	0	0	0	0
ENSG00000168131.4	OR2B2	0	0	0	0	0	0	0	0.00657895	0	0	0	0	0	0	0	0	0	0	0	0	0	0	0	0	0	0	0	0	0	0	0	0	0	0	0	0	0.00173611	0	0	0	0	0	0	0	0	0	0	0
ENSG00000168619.15	ADAM18	0	0	0	0	0.00416667	0	0	0	0	0	0	0	0	0	0	0	0	0	0	0	0.00217865	0	0.00574713	0	0	0	0	0	0	0.00194175	0	0	0.0138889	0	0	0	0	0	0.00124533	0	0	0	0	0	0	0	0	0
ENSG00000168930.13	TRIM49	0	0	0	0	0	0	0	0.00657895	0.00568182	0	0	0	0	0	0	0	0.00408163	0	0	0	0	0	0.00574713	0	0	0	0	0	0.00540541	0	0	0	0	0	0	0	0	0	0	0	0	0	0	0	0	0	0	0
ENSG00000169154.5	GOT1L1	0	0	0	0	0	0	0	0	0	0	0	0	0	0	0	0	0	0	0	0	0.00653595	0	0	0	0	0.00268097	0	0	0.0018018	0.00582524	0	0	0	0	0	0	0	0	0.00249066	0	0.0666667	0	0	0.00816327	0	0.00143062	0	0
ENSG00000169214.3	OR6F1	0	0	0	0	0	0	0	0	0	0	0	0	0	0	0	0	0	0	0	0	0	0	0	0	0	0	0	0	0	0	0	0	0	0	0	0.00442478	0	0	0.00373599	0	0	0	0	0	0	0	0	0
ENSG00000169327.4	OR5AU1	0	0	0	0	0	0	0	0.00657895	0.00568182	0	0	0	0	0	0	0	0	0	0	0	0.00217865	0	0	0	0	0	0	0	0	0	0	0	0	0	0	0	0	0	0	0	0	0	0	0.00408163	0	0	0	0
ENSG00000169484.2	OR4K14	0	0	0	0	0	0	0	0	0	0	0	0	0	0	0	0	0	0	0	0	0	0	0	0	0	0	0	0	0	0	0	0	0	0	0	0	0	0	0	0	0	0	0	0	0	0	0	0
ENSG00000169488.5	OR4K15	0	0	0	0	0	0	0	0	0	0	0	0	0	0	0	0	0	0	0	0	0	0	0	0	0	0	0	0	0	0	0	0	0.00231481	0	0	0	0	0	0	0	0	0	0	0	0	0	0	0
ENSG00000169789.10	PRY	0	0	0	0	0	0	0	0	0	0	0	0	0	0	0	0	0	0	0	0	0	0	0	0	0	0	0	0	0	0	0	0	0	0	0	0	0	0	0	0	0	0	0	0	0	0	0	0
ENSG00000169800.13	RBMY1F	0	0	0	0	0	0	0	0	0	0	0	0	0	0	0	0	0	0	0	0	0	0	0	0	0	0	0	0	0	0	0	0	0	0	0	0	0	0	0	0	0	0	0	0	0	0	0	0
ENSG00000169807.10	PRY2	0	0	0	0	0	0	0	0	0	0	0	0	0	0	0	0	0	0	0	0	0	0	0	0	0	0	0	0	0	0	0	0	0	0	0	0	0	0	0	0	0	0	0	0	0	0	0	0
ENSG00000169953.11	HSFY2	0	0	0	0	0	0	0	0	0	0	0	0	0	0	0	0	0	0	0	0	0	0	0	0	0	0	0	0	0	0	0	0	0	0	0	0	0	0	0	0	0	0	0	0	0	0	0	0
ENSG00000170255.7	MRGPRX1	0	0	0	0	0	0	0	0	0	0	0	0	0	0	0	0	0	0	0	0	0	0	0	0	0	0	0	0	0	0	0	0	0.00231481	0	0	0	0	0	0	0	0	0	0	0	0.00165837	0.00572246	0	0
ENSG00000170279.2	C7orf33	0	0	0	0	0	0	0	0	0	0	0	0	0	0	0	0	0	0	0	0	0	0	0	0	0	0	0	0	0	0	0	0	0	0	0	0	0	0	0.00747198	0	0	0	0	0	0.00497512	0	0	0
ENSG00000170605.5	OR9K2	0	0	0	0	0	0	0	0	0	0	0	0	0	0	0	0	0	0	0.00628931	0	0	0	0	0	0	0	0	0	0	0	0	0	0.00462963	0	0	0	0	0	0.00249066	0	0	0	0	0	0	0	0	0
ENSG00000170613.4	FAM71B	0.00151057	0	0	0	0	0	0	0	0	0	0	0	0	0	0	0	0	0	0	0	0.0108932	0	0	0	0	0	0	0	0	0.00194175	0	0	0	0	0	0.00442478	0	0	0.00249066	0	0	0	0	0.0122449	0.00331675	0.00286123	0	0
ENSG00000170777.10	TPD52L3	0.00151057	0.00369686	0	0	0	0	0	0	0	0	0	0	0	0	0	0	0	0	0	0	0.0130719	0	0	0	0	0.00268097	0	0	0	0.00194175	0	0	0	0	0	0.00442478	0.00173611	0	0.00373599	0	0	0	0	0.0204082	0.00497512	0.00286123	0.00534759	0
ENSG00000170782.3	OR10A4	0	0	0	0	0	0	0	0	0.00568182	0	0	0	0	0	0	0	0	0	0	0	0	0	0	0	0	0	0	0	0	0	0	0	0.00231481	0	0	0	0	0	0.00124533	0	0	0.00304878	0	0	0	0	0	0
ENSG00000170790.4	OR10A2	0	0	0	0	0	0	0	0	0	0	0	0	0	0.00478469	0	0	0.00816327	0	0.00628931	0	0	0	0	0	0	0	0	0	0	0	0	0	0	0	0	0	0	0	0	0	0	0.00304878	0	0	0	0	0	0
ENSG00000170848.15	PSG6	0	0	0	0	0	0	0	0	0	0	0	0	0	0	0	0	0	0	0	0	0	0	0	0	0	0	0	0	0	0	0	0	0	0	0	0	0	0	0	0	0	0	0	0	0	0	0	0
ENSG00000170920.2	OR7G3	0	0	0	0	0	0	0	0	0	0	0	0	0	0	0	0	0	0	0	0	0	0	0	0	0	0	0	0	0	0	0	0	0	0	0	0	0	0	0	0	0	0	0	0	0	0	0	0
ENSG00000170923.2	OR7G2	0	0	0	0	0	0	0	0	0	0	0	0	0	0	0	0	0	0	0	0	0	0	0	0	0	0	0	0	0	0	0	0	0	0	0	0	0	0	0	0	0	0	0	0	0	0	0	0
ENSG00000170925.3	TEX13B	0	0	0	0	0	0	0	0	0	0	0	0	0	0	0	0	0	0	0	0	0	0	0	0	0	0	0	0	0	0	0	0	0	0	0	0	0	0	0	0	0	0	0	0	0	0	0	0
ENSG00000170929.5	OR1M1	0	0	0	0	0	0	0	0	0	0	0	0	0	0	0	0	0	0	0	0	0	0	0	0	0	0	0	0	0	0	0	0	0.00231481	0	0	0	0	0	0	0	0	0	0	0	0	0	0	0
ENSG00000170953.2	OR8B12	0	0	0	0	0	0	0	0	0	0	0	0	0	0	0	0	0	0	0	0	0	0	0	0	0	0	0	0	0	0	0	0	0.00231481	0	0	0	0	0	0	0	0	0	0	0	0	0	0	0
ENSG00000170967.4	DDI1	0.00151057	0	0	0	0	0	0	0	0	0	0	0	0	0	0	0	0	0	0	0	0.0108932	0.00396825	0	0	0	0	0	0	0	0.00194175	0	0	0	0	0	0.00442478	0	0	0.00249066	0	0	0	0	0.0163265	0.00331675	0.00286123	0.00534759	0
ENSG00000171054.7	OR13H1	0	0	0	0	0	0	0	0	0.00568182	0	0	0	0	0	0	0	0	0	0	0.00719424	0	0	0	0	0	0	0	0	0	0	0	0	0	0	0	0	0	0	0	0	0	0	0	0	0	0	0	0
ENSG00000171060.10	C8orf74	0	0	0	0	0	0	0	0	0	0	0	0	0	0	0	0	0	0	0	0	0	0	0	0	0	0	0	0	0	0.00194175	0	0	0	0	0	0	0	0	0.00124533	0	0	0	0.0353357	0	0	0	0	0
ENSG00000171180.1	OR2M4	0	0.00184843	0	0	0	0	0	0	0.0113636	0	0	0	0.027451	0.00478469	0.0101523	0.0148515	0.00408163	0	0.0125786	0.00719424	0	0	0	0	0	0	0	0	0	0	0	0	0.00231481	0	0	0	0	0	0	0	0	0	0	0	0	0	0	0
ENSG00000171405.12	XAGE5	0	0	0	0	0	0	0	0	0	0	0	0	0	0	0	0	0	0	0.0628931	0	0	0	0	0	0	0	0	0	0	0	0	0	0	0	0	0	0	0	0	0	0	0	0	0	0.00165837	0	0	0
ENSG00000171459.3	OR1L6	0	0	0	0	0	0	0	0	0.00568182	0	0	0	0	0	0	0	0	0	0	0	0	0	0	0	0	0	0	0	0	0	0	0	0	0	0	0	0	0	0.00124533	0	0	0	0	0	0	0	0	0
ENSG00000171478.7	SPACA5B	0	0	0	0	0	0	0	0	0	0	0	0	0	0	0	0	0	0	0	0	0	0	0	0	0	0	0	0	0	0	0	0	0	0	0	0	0	0	0	0	0	0	0	0	0	0	0	0
ENSG00000171481.3	OR1L3	0	0	0	0	0	0	0	0	0	0	0	0	0.00784314	0.00956938	0	0	0	0	0	0	0.00217865	0	0	0	0	0	0	0	0	0	0	0	0	0	0	0	0	0	0	0	0	0	0	0	0	0	0	0
ENSG00000171489.10	SPACA5	0	0	0	0	0	0	0	0	0	0	0	0	0	0	0	0	0	0	0	0	0	0	0	0	0	0	0	0	0	0	0	0	0	0	0	0	0	0	0	0	0	0	0	0	0	0	0	0
ENSG00000171501.8	OR1N2	0	0	0	0	0	0	0	0	0	0	0	0	0	0	0	0	0	0	0	0	0	0	0	0	0	0	0	0	0	0	0	0	0.00231481	0	0	0.00442478	0	0	0.00124533	0	0	0	0	0	0	0	0	0
ENSG00000171505.5	OR1N1	0.00151057	0	0	0	0	0	0	0.00657895	0.00568182	0	0	0	0	0	0	0	0.00408163	0.00980392	0	0.0143885	0.00217865	0	0	0	0	0	0	0	0	0.00194175	0	0	0	0	0	0	0	0.00617284	0	0	0	0	0	0	0	0.00143062	0	0
ENSG00000171561.3	OR2AT4	0	0	0	0	0	0	0	0	0	0	0	0	0	0	0	0	0	0	0	0	0	0	0	0	0	0	0	0	0	0	0	0	0	0	0	0	0	0	0	0.00810373	0	0	0	0	0	0	0	0
ENSG00000171855.6	IFNB1	0	0	0	0	0	0	0	0.00657895	0.00568182	0	0	0	0	0	0	0.0049505	0	0	0	0	0	0	0	0	0	0	0	0	0	0	0	0	0.00231481	0	0	0	0	0	0	0	0	0	0	0	0	0	0	0
ENSG00000171936.1	OR10H3	0	0	0	0	0	0	0	0.00657895	0	0	0	0	0	0	0	0	0	0	0	0	0	0	0	0	0	0	0	0	0	0.00194175	0	0	0.00231481	0	0	0	0	0	0.00373599	0	0	0	0	0	0	0	0	0
ENSG00000171942.4	OR10H2	0	0	0	0	0	0	0	0	0	0	0	0	0	0	0	0	0	0	0	0	0	0	0	0	0	0	0.00246305	0	0.0036036	0	0	0	0	0	0	0	0	0	0	0	0	0	0	0	0	0.00429185	0	0
ENSG00000172146.1	OR1A1	0	0	0	0	0	0	0	0	0	0	0	0	0	0	0	0	0	0	0.00628931	0	0	0	0	0	0	0	0	0	0	0	0	0	0	0	0	0	0	0	0	0	0	0	0	0	0	0	0	0
ENSG00000172150.4	OR1A2	0	0	0	0	0	0	0	0	0.00568182	0	0	0	0	0	0	0	0	0	0	0	0	0	0	0	0	0	0	0	0	0	0	0	0	0	0	0	0	0	0	0	0	0	0	0	0	0	0	0
ENSG00000172154.9	OR8I2	0	0	0	0	0	0	0	0	0	0	0	0	0	0	0	0	0	0	0	0	0	0	0	0	0	0	0	0	0	0.00194175	0	0	0.00231481	0	0	0	0	0	0	0	0	0	0	0	0	0	0	0
ENSG00000172188.4	OR4C11	0	0	0	0	0	0	0	0	0	0	0	0	0	0	0	0	0	0	0	0	0	0	0	0	0	0	0	0	0	0	0	0	0	0	0	0	0	0	0.00124533	0	0	0	0	0	0	0	0	0
ENSG00000172199.1	OR8U1	0	0	0	0	0	0	0	0.00657895	0	0	0	0	0	0	0	0	0	0	0	0	0	0	0	0	0	0	0	0	0	0	0	0	0.00231481	0	0	0	0	0	0.00373599	0	0	0	0	0	0	0	0	0
ENSG00000172288.7	CDY1	0	0	0	0	0	0	0	0	0	0	0	0	0	0	0	0	0	0	0	0	0	0	0	0	0	0	0	0	0	0	0	0	0	0	0	0	0	0	0	0	0	0	0	0	0	0	0	0
ENSG00000172289.2	OR10V1	0.0151057	0	0	0	0	0	0	0	0	0	0	0	0	0	0	0	0	0	0	0	0.0043573	0	0	0	0	0	0	0.0186667	0	0.015534	0	0	0	0	0	0	0	0.0123457	0	0	0	0	0	0	0.00331675	0.0214592	0	0
ENSG00000172320.2	OR5A1	0	0	0	0	0	0	0	0	0	0	0	0	0	0	0	0	0	0	0	0	0	0	0	0	0	0	0	0	0	0	0	0	0.00231481	0	0	0	0	0	0	0	0	0	0	0	0	0	0	0
ENSG00000172324.4	OR5A2	0	0	0	0	0	0	0	0	0	0	0	0	0	0	0	0	0	0	0	0	0	0	0	0	0	0	0	0	0	0	0	0	0	0	0	0	0	0	0	0	0	0	0	0	0	0	0	0
ENSG00000172352.5	CDY1B	0	0	0	0	0	0	0	0	0	0	0	0	0	0	0	0	0	0	0	0	0	0	0	0	0	0	0	0	0	0	0	0	0	0	0	0	0	0	0	0	0	0	0	0	0	0	0	0
ENSG00000172362.2	OR5B12	0	0	0	0.00231481	0	0	0	0	0.00568182	0	0	0	0.00392157	0	0	0	0	0	0	0.00719424	0	0	0	0	0	0	0	0	0	0	0	0	0.00231481	0	0	0	0	0	0.00622665	0	0	0.00304878	0	0	0	0	0	0
ENSG00000172365.2	OR5B2	0	0	0	0	0	0	0	0	0	0	0	0	0	0	0	0	0	0	0	0	0	0	0	0	0	0	0	0	0	0	0	0.002331	0.00231481	0	0	0	0	0	0.00373599	0	0	0	0	0	0	0	0	0
ENSG00000172377.1	OR9I1	0	0	0	0	0	0	0	0	0	0.00406504	0	0	0	0	0	0	0	0	0	0	0	0	0	0	0	0	0	0	0	0	0	0	0.00462963	0	0	0	0	0	0	0	0	0.00914634	0	0	0	0	0	0
ENSG00000172421.8	EFCAB3	0	0	0	0	0	0	0	0	0	0	0	0	0	0.00478469	0	0	0	0	0	0	0	0	0	0	0	0	0	0	0	0	0	0	0	0	0	0	0	0	0.00124533	0	0	0	0	0	0	0	0	0
ENSG00000172457.5	OR9G4	0	0	0	0	0	0	0	0	0	0	0	0	0	0	0	0	0	0	0	0	0	0	0	0	0	0	0	0	0	0	0	0	0	0	0	0	0	0.00617284	0	0	0	0	0	0	0	0	0	0
ENSG00000172464.2	OR5AP2	0	0	0	0	0	0	0	0	0	0	0	0	0	0	0	0	0	0	0	0	0	0	0	0	0	0	0	0	0	0	0	0	0	0	0	0	0	0	0	0	0	0	0	0	0	0	0	0
ENSG00000172468.13	HSFY1	0	0	0	0	0	0	0	0	0	0	0	0	0	0	0	0	0	0	0	0	0	0	0	0	0	0	0	0	0	0	0	0	0	0	0	0	0	0	0	0	0	0	0	0	0	0	0	0
ENSG00000172487.3	OR8J1	0	0	0	0	0	0	0	0	0	0	0	0	0	0	0	0	0	0	0	0	0	0	0	0	0	0	0	0	0	0	0	0	0	0	0	0	0	0	0	0	0	0	0	0	0	0	0	0
ENSG00000172489.5	OR5T3	0	0	0	0	0	0	0	0	0	0	0	0	0	0	0	0	0	0	0	0	0	0	0	0	0	0	0	0	0	0	0	0	0	0	0	0	0	0	0.00124533	0	0	0	0	0	0	0	0	0
ENSG00000172519.8	OR10H5	0	0	0	0	0	0	0	0	0	0	0	0	0	0	0	0	0	0	0	0	0	0	0	0	0	0	0	0	0	0	0	0	0	0	0	0	0	0	0	0	0	0	0	0	0	0	0	0
ENSG00000172742.4	OR4D9	0	0	0	0	0	0	0	0	0	0	0	0	0	0	0	0	0	0	0	0	0	0	0	0	0	0	0	0	0	0	0	0	0.00231481	0	0	0	0	0	0	0	0	0	0	0	0	0	0	0
ENSG00000172769.2	OR5B3	0	0	0	0	0	0	0	0	0	0	0	0	0	0	0	0	0	0	0	0	0	0	0	0	0	0	0	0	0	0	0	0	0	0	0	0	0	0	0	0	0	0	0	0	0	0	0	0
ENSG00000172772.3	OR10W1	0	0	0	0	0	0	0	0	0	0	0	0	0	0	0	0	0	0	0	0	0	0	0	0	0	0	0	0	0	0	0	0	0	0	0	0	0	0	0	0	0	0	0	0	0	0	0	0
ENSG00000173157.16	ADAMTS20	0	0	0	0	0	0	0	0	0	0	0	0	0	0	0	0	0	0	0.00628931	0.0215827	0	0	0	0	0	0	0	0	0	0	0	0	0	0	0	0	0	0	0.00373599	0	0	0	0	0	0	0	0	0
ENSG00000173285.3	OR10K1	0	0	0	0	0	0	0	0	0	0	0	0	0	0	0	0	0	0	0	0	0	0	0	0	0	0	0	0	0	0	0	0	0.00231481	0	0	0	0	0	0	0	0	0	0	0	0	0	0	0
ENSG00000173464.14	RNASE11	0.00151057	0.00184843	0	0	0	0	0	0	0	0	0	0	0	0	0	0	0	0	0	0	0.0108932	0	0	0	0	0	0	0	0	0.00194175	0	0	0.00231481	0	0	0.00442478	0	0	0.00249066	0	0	0	0	0.0204082	0.00497512	0.00286123	0.00534759	0
ENSG00000173673.7	HES3	0	0	0	0	0	0	0	0.0131579	0.00568182	0	0	0	0.0117647	0	0	0	0	0	0.00628931	0	0	0	0	0	0	0	0	0	0	0	0	0	0	0	0	0	0	0	0.00498132	0	0	0	0	0	0	0	0	0
ENSG00000173678.14	SPDYE2B	0	0	0	0	0	0	0	0	0	0	0	0	0	0	0	0	0	0	0	0	0	0	0	0	0	0	0	0	0	0	0	0	0	0	0	0	0	0	0.00249066	0	0	0	0	0	0	0	0	0
ENSG00000173679.2	OR1L1	0	0	0	0	0	0	0	0	0	0	0	0	0	0	0	0	0	0	0	0	0	0	0	0	0	0	0	0	0	0	0	0	0.00231481	0	0	0	0	0	0	0	0	0	0	0	0	0	0	0
ENSG00000173769.4	TOPAZ1	0	0	0	0	0	0	0	0	0	0	0	0	0	0	0.0253807	0	0	0	0	0	0	0	0	0	0	0	0	0	0	0	0	0	0	0	0	0	0	0	0	0	0	0	0	0	0	0	0	0
ENSG00000174016.11	FAM46D	0	0	0	0	0	0	0	0	0	0	0	0	0	0	0	0	0	0	0	0	0	0	0	0	0	0	0	0	0	0	0	0	0	0	0	0	0	0	0.00124533	0	0	0	0	0	0	0	0	0
ENSG00000174225.14	ARL13A	0	0	0	0	0	0	0	0	0	0	0	0	0	0	0	0	0	0	0	0	0.00217865	0	0	0	0	0.00268097	0	0	0.0036036	0.00194175	0	0.004662	0.00231481	0	0	0	0.00347222	0	0.00249066	0	0	0.00609756	0	0.00408163	0.0149254	0.0143062	0	0
ENSG00000174339.2	OR2Y1	0	0	0	0	0	0	0	0	0	0	0	0	0	0	0	0	0	0	0	0	0	0	0	0	0	0	0	0	0	0	0	0	0	0	0	0	0	0	0	0	0	0	0	0	0	0	0	0
ENSG00000174450.11	GOLGA6L2	0	0	0.00775194	0	0	0	0	0	0	0	0	0	0	0	0	0	0	0	0	0	0.0130719	0	0	0	0	0	0.00246305	0	0	0.00194175	0	0	0	0	0	0.00442478	0.00173611	0	0.00373599	0	0	0	0	0.00816327	0.00497512	0.00143062	0	0
ENSG00000174667.3	OR7D4	0	0.00184843	0	0	0	0	0	0	0	0	0	0	0	0	0	0.0049505	0	0	0	0	0	0	0	0	0	0	0	0	0	0	0	0	0	0	0	0	0	0	0	0	0	0	0	0	0	0	0	0
ENSG00000174914.1	OR9G1	0	0	0	0	0	0	0	0	0	0	0	0	0	0	0	0	0	0	0	0	0	0	0	0	0	0	0	0	0	0	0	0	0	0	0	0	0	0	0.00124533	0	0	0	0	0	0	0	0	0
ENSG00000174937.3	OR5M3	0	0	0	0	0	0	0	0	0	0	0	0	0	0	0	0	0	0	0	0	0	0.00198413	0	0	0	0	0	0	0	0	0	0	0	0	0	0	0	0	0	0	0	0	0	0	0	0	0	0
ENSG00000174957.1	OR5J2	0	0	0	0	0	0	0	0	0	0	0	0	0	0	0	0	0	0	0.0754717	0	0	0	0	0	0	0	0	0	0	0	0	0	0.00231481	0	0	0	0	0	0	0	0	0	0	0	0	0	0	0
ENSG00000174970.3	OR10AG1	0	0	0	0	0	0	0	0	0	0	0	0	0	0	0	0	0	0	0	0	0	0	0	0	0	0	0	0	0	0	0	0	0	0	0	0	0	0	0.00124533	0	0	0	0	0	0	0	0	0
ENSG00000174982.2	OR4S2	0	0	0	0	0	0	0	0	0.0113636	0	0	0	0	0	0	0	0	0	0	0	0	0	0	0	0	0	0	0	0	0	0	0	0	0	0	0	0	0	0.00124533	0	0	0	0	0	0	0	0	0
ENSG00000175143.3	OR2T1	0	0	0	0	0	0	0	0	0	0	0	0	0	0	0	0	0	0	0	0	0	0	0	0	0	0	0	0	0	0	0	0	0	0	0	0	0	0	0	0	0	0	0	0	0	0	0	0
ENSG00000175202.3	HIGD2B	0	0	0	0	0	0	0	0	0.00568182	0	0	0	0	0	0	0	0.00816327	0	0	0	0.00217865	0	0	0	0	0	0	0	0	0.00194175	0	0	0	0	0	0	0	0	0.00249066	0	0	0	0	0	0	0	0	0
ENSG00000175619.2	OR4B1	0	0	0	0	0	0	0	0	0	0	0	0	0	0	0	0	0	0	0	0	0	0	0	0	0	0	0	0	0	0	0	0	0.00231481	0	0	0	0	0	0	0	0	0	0	0	0	0	0	0
ENSG00000175718.9	RBMXL3	0	0	0	0.00231481	0	0	0	0	0	0	0	0	0	0	0	0	0	0	0	0	0	0	0	0	0	0	0	0	0	0	0	0	0	0	0	0	0	0	0	0	0	0	0	0	0	0	0	0
ENSG00000175809.5	ZNF645	0	0	0	0	0	0	0	0	0	0	0	0	0	0	0	0	0	0	0	0	0.0043573	0	0	0	0	0	0	0	0	0.00194175	0	0	0	0	0	0.00442478	0	0	0.00373599	0	0	0	0	0.00408163	0	0.00143062	0	0
ENSG00000176020.8	AMIGO3	0	0	0	0	0	0	0	0	0	0	0	0	0	0	0	0	0	0	0	0	0	0	0	0	0	0	0	0	0	0	0	0	0	0	0	0	0	0	0	0	0	0	0	0	0	0	0	0
ENSG00000176198.2	OR11H4	0	0	0	0	0	0	0	0	0	0.00406504	0	0	0	0.00478469	0.00507614	0	0.00408163	0	0	0	0	0	0	0	0	0	0	0	0	0	0	0.002331	0	0	0	0	0	0	0	0	0	0	0	0	0	0	0	0
ENSG00000176200.1	OR4D11	0	0	0	0	0	0	0	0	0	0	0	0	0	0	0	0	0	0	0	0	0	0	0	0	0	0	0	0	0	0	0	0	0.00231481	0	0	0	0	0	0	0	0	0	0	0	0	0	0	0
ENSG00000176219.2	OR11H6	0	0	0	0	0	0	0	0	0	0	0	0	0	0	0	0	0	0	0	0	0	0	0	0	0	0	0	0	0	0	0	0.002331	0.00231481	0	0	0	0	0	0	0	0	0	0	0	0	0	0	0
ENSG00000176230.4	OR4K17	0	0	0	0	0	0	0	0	0	0	0	0	0	0	0	0	0	0	0	0	0	0	0	0	0	0	0	0.00266667	0	0	0	0	0	0	0	0	0	0	0.00249066	0	0	0	0	0	0	0	0	0
ENSG00000176231.1	OR10H4	0	0	0	0	0	0	0	0	0.00568182	0	0	0	0	0	0	0	0	0	0	0	0	0	0	0	0	0.00268097	0	0.00266667	0	0	0	0	0.00231481	0	0	0	0	0	0.00124533	0	0	0	0	0	0	0	0	0
ENSG00000176246.1	OR4L1	0	0	0	0	0	0	0	0	0	0	0	0	0	0	0	0	0	0	0	0	0	0	0	0	0	0	0	0	0	0	0	0	0	0	0	0	0	0	0.00124533	0	0	0	0	0	0	0	0	0
ENSG00000176253.2	OR4K13	0	0	0	0	0	0	0	0	0	0	0	0	0	0	0	0	0	0	0	0	0	0	0	0	0	0	0	0	0	0	0	0	0	0	0	0	0	0	0	0	0	0	0	0	0	0	0	0
ENSG00000176269.3	OR4F21	0	0	0	0	0	0	0	0	0	0	0	0	0	0	0	0	0	0	0	0	0	0	0	0	0	0	0	0	0	0	0	0	0	0	0	0	0.00173611	0	0	0	0	0	0	0	0	0	0	0
ENSG00000176281.4	OR4K5	0	0	0	0	0	0	0	0	0	0	0	0	0.00392157	0	0	0	0	0	0	0	0	0.00198413	0	0	0	0	0	0.00266667	0	0	0	0	0.00462963	0	0	0	0	0	0.00124533	0.00162075	0	0	0	0	0	0	0	0
ENSG00000176294.4	OR4N2	0	0.00554529	0	0.00231481	0	0	0	0	0.00568182	0	0	0	0	0	0	0	0	0	0.00628931	0	0	0	0	0	0	0	0	0	0	0	0	0	0.00231481	0	0	0	0	0	0	0	0	0	0	0	0	0	0	0
ENSG00000176299.4	OR4M1	0	0	0	0	0	0	0	0	0	0	0	0	0.00392157	0	0	0	0	0	0	0	0	0	0	0	0	0	0	0.00266667	0	0	0	0	0.00462963	0	0	0	0	0	0.00249066	0	0	0.00304878	0	0	0	0	0	0
ENSG00000176302.12	FOXR1	0	0	0	0	0	0	0	0.00657895	0	0.00406504	0	0	0	0.00478469	0	0.0148515	0	0.00490196	0	0	0	0	0	0	0	0	0	0	0	0	0	0	0	0	0	0	0	0	0	0	0.05	0	0	0	0	0	0	0
ENSG00000176495.2	OR5AN1	0	0	0	0	0	0	0	0	0	0	0	0	0	0	0	0	0	0	0	0	0	0	0	0	0	0	0	0	0	0	0	0	0.00462963	0	0	0	0	0	0	0	0	0	0	0	0	0	0	0
ENSG00000176540.3	OR4C5	0	0	0	0	0	0	0	0	0	0	0	0	0	0	0	0	0	0	0	0	0	0	0	0	0	0	0	0	0	0	0	0	0	0	0	0	0	0	0	0	0	0	0	0	0	0	0	0
ENSG00000176547.8	OR4C3	0	0	0	0	0	0	0	0	0	0	0	0	0	0	0	0	0	0	0	0	0	0	0	0	0	0	0	0	0	0	0	0	0	0	0	0	0	0	0	0	0	0	0	0	0	0	0	0
ENSG00000176555.1	OR4S1	0	0	0	0	0	0	0	0	0	0	0	0	0	0	0	0	0	0	0	0	0	0	0	0	0	0	0	0	0	0	0	0	0	0	0	0	0	0	0.00124533	0	0	0	0	0	0	0	0	0
ENSG00000176566.4	DCAF4L2	0	0	0	0	0	0	0	0.00657895	0	0	0	0	0	0.00478469	0.00507614	0	0	0	0	0	0.0043573	0	0	0	0	0	0	0	0	0.00194175	0	0	0	0	0	0.00442478	0	0	0.00124533	0	0	0	0	0.00408163	0	0	0	0
ENSG00000176567.1	OR4X1	0	0	0	0	0	0	0	0	0	0	0	0	0	0	0	0	0	0	0	0	0	0	0	0	0	0	0	0	0	0	0	0	0	0	0	0	0	0	0	0	0	0	0	0	0	0	0	0
ENSG00000176571.11	CNBD1	0	0	0	0	0	0	0	0	0	0	0	0	0	0	0	0	0	0	0	0	0.00217865	0	0	0	0	0	0	0	0	0.00194175	0	0	0	0	0	0	0	0	0.00124533	0	0	0	0	0	0	0	0	0.0124481
ENSG00000176605.7	C14orf177	0	0	0	0	0	0	0	0	0	0	0	0	0	0	0	0	0	0	0	0	0	0	0	0	0	0	0	0	0	0	0	0	0	0	0	0	0	0	0	0	0	0	0	0	0	0	0	0
ENSG00000176679.8	TGIF2LY	0	0	0	0	0	0	0	0	0	0	0	0	0	0	0	0	0	0	0	0	0	0	0	0	0	0	0	0	0	0	0	0	0	0	0	0	0	0	0.00124533	0	0	0	0	0	0	0	0	0
ENSG00000176695.6	OR4F17	0	0	0	0	0	0.0015083	0	0	0	0	0	0	0	0	0	0	0	0	0	0.00719424	0	0	0	0	0	0	0	0	0	0	0	0	0	0	0	0	0	0	0.00124533	0	0	0	0	0	0	0	0	0
ENSG00000176746.6	MAGEB6	0	0	0	0	0	0	0	0	0	0	0	0	0	0	0	0	0	0	0	0	0	0	0	0	0	0	0	0	0	0	0	0	0	0	0	0	0	0	0	0	0	0	0	0	0	0	0	0
ENSG00000176774.5	MAGEB18	0	0	0	0	0	0	0	0	0	0	0	0	0	0	0	0	0	0	0	0	0	0	0	0	0	0	0	0	0	0	0	0	0	0	0	0	0	0	0	0	0	0	0	0	0	0	0	0
ENSG00000176782.2	DEFB104A	0	0	0	0	0	0	0	0	0	0	0	0	0	0	0	0	0	0	0	0	0	0	0	0	0	0	0	0	0.0324324	0	0	0	0	0	0	0	0	0	0	0	0	0	0	0	0	0	0	0
ENSG00000176797.3	DEFB103A	0	0	0	0	0	0	0	0	0	0	0	0	0	0	0	0	0	0	0	0	0	0	0	0	0	0	0	0	0	0	0	0	0	0	0	0	0	0	0	0	0	0	0	0	0	0	0	0
ENSG00000176979.12	TRIM60	0	0	0	0	0	0	0	0	0	0	0	0	0	0	0	0	0	0	0	0	0	0	0	0	0	0	0	0	0	0	0	0	0	0	0	0	0	0	0	0	0	0	0	0	0	0	0	0
ENSG00000177023.2	DEFB104B	0	0	0	0	0	0	0	0	0	0	0	0	0	0	0	0	0	0	0	0	0	0	0	0	0	0	0	0	0.036036	0	0	0	0	0	0	0	0	0.0185185	0	0	0	0	0	0	0	0	0	0
ENSG00000177047.6	IFNW1	0	0	0	0	0	0	0	0	0.00568182	0	0	0	0	0	0	0	0	0	0	0.00719424	0	0	0	0	0	0	0	0	0	0	0	0	0	0	0	0	0	0	0	0	0	0	0	0	0	0	0	0
ENSG00000177144.7	NUDT4P1	0	0	0	0	0	0	0	0	0	0	0	0	0	0	0	0	0	0	0	0	0	0	0	0	0	0	0	0	0	0	0	0	0	0	0	0	0	0	0	0	0	0	0	0	0	0	0	0
ENSG00000177151.3	OR2T35	0	0	0	0	0	0	0	0	0	0	0	0	0	0	0	0	0	0	0	0	0	0	0	0	0	0	0	0	0	0	0	0	0	0	0	0	0	0	0	0	0	0	0	0.00408163	0	0	0	0
ENSG00000177174.1	OR14C36	0	0	0	0	0	0	0	0.00657895	0	0	0	0	0	0	0.00507614	0.0148515	0	0	0	0	0	0	0	0	0	0	0	0	0	0	0	0	0	0	0	0	0	0	0	0.00648298	0	0	0	0.0204082	0	0	0	0
ENSG00000177186.3	OR2M7	0	0	0	0	0	0	0	0	0.00568182	0	0	0	0	0	0	0	0	0	0	0.00719424	0	0	0	0	0	0	0.00246305	0	0	0.00194175	0	0	0.00231481	0	0	0	0	0	0.00124533	0	0	0	0	0	0.00165837	0	0	0
ENSG00000177201.1	OR2T12	0	0	0	0	0	0	0	0	0	0	0	0	0	0	0	0	0	0	0	0.00719424	0	0	0	0	0	0	0	0	0	0	0	0	0	0	0	0	0	0	0	0	0	0	0	0	0	0	0	0
ENSG00000177243.3	DEFB103B	0	0	0	0	0	0	0	0	0	0	0	0	0	0	0	0	0	0	0	0	0	0	0	0	0	0	0	0	0	0	0	0	0	0	0	0	0	0	0	0	0	0	0	0	0	0	0	0
ENSG00000177275.3	OR2AJ1	0	0	0	0	0	0	0	0	0.00568182	0	0	0	0	0.00478469	0.0203046	0.00990099	0	0	0.0125786	0	0	0	0	0	0	0	0	0	0	0	0	0	0	0	0	0	0	0	0.00124533	0	0	0	0	0	0	0	0	0.00829876
ENSG00000177468.6	OLIG3	0	0	0	0	0	0	0	0	0	0	0	0	0	0	0	0	0	0	0.0251572	0	0	0	0	0	0	0	0	0.00266667	0.0018018	0	0	0	0	0	0	0	0	0	0	0	0	0.0213415	0	0.00408163	0.00995025	0	0	0
ENSG00000177476.3	OR2G3	0	0	0	0	0	0	0	0	0	0	0	0	0	0	0	0	0	0	0	0.00719424	0	0	0	0	0	0	0	0	0	0	0	0	0	0	0	0	0	0	0.00124533	0	0	0.00304878	0	0	0	0	0	0
ENSG00000177489.1	OR2G2	0	0	0	0	0	0	0	0	0	0	0	0	0	0	0	0	0	0	0	0	0	0	0	0	0	0	0	0	0	0	0	0	0	0	0	0	0	0	0.00124533	0	0	0	0	0	0	0	0	0
ENSG00000177504.10	VCX2	0	0	0	0	0	0	0	0	0	0	0	0	0	0	0	0	0.00408163	0	0	0	0.00653595	0	0	0	0	0	0	0	0	0.00194175	0	0	0	0	0	0.00442478	0	0	0.00996264	0	0	0	0	0.00408163	0.00165837	0.00286123	0	0
ENSG00000177684.3	DEFB114	0	0	0	0	0	0	0	0.00657895	0	0	0	0	0	0	0	0	0	0	0	0	0	0	0	0	0	0	0	0	0	0	0	0	0	0	0	0	0	0	0.00124533	0	0	0	0	0	0	0	0	0
ENSG00000177689.10	MAGEB10	0	0	0	0	0	0	0	0	0	0	0	0	0	0	0	0	0	0	0	0	0	0	0	0	0	0	0	0	0	0	0	0	0	0	0	0	0	0	0	0	0	0	0	0	0	0	0	0
ENSG00000177693.3	OR4F4	0	0	0	0	0	0	0	0	0	0	0	0	0	0	0	0	0	0	0	0.00719424	0	0	0	0	0	0	0	0	0	0.00194175	0	0	0.00231481	0	0	0	0	0	0.00249066	0	0	0	0	0	0	0	0	0
ENSG00000177800.2	TMEM78	0	0	0	0	0	0	0	0	0	0	0	0	0	0	0.00507614	0	0.00408163	0.00490196	0.00628931	0	0	0	0	0	0	0	0	0	0	0	0	0	0	0	0	0	0	0	0.00996264	0	0	0	0	0	0	0	0	0
ENSG00000177992.9	SPATA31E1	0	0	0	0	0	0	0	0	0	0	0	0	0	0	0.0253807	0	0	0	0	0	0	0	0	0	0	0	0	0	0	0.00194175	0	0	0	0	0	0	0	0	0.00249066	0	0	0.00304878	0	0.00408163	0	0	0	0
ENSG00000178279.3	TNP2	0.00151057	0.00184843	0	0	0	0	0	0	0	0	0	0	0	0	0	0	0.00408163	0	0	0.00719424	0.0108932	0	0	0	0	0	0	0	0	0.00194175	0	0	0.00231481	0	0	0.00442478	0.00173611	0	0.00498132	0	0	0	0	0.0204082	0.0066335	0.00429185	0.00534759	0
ENSG00000178287.17	SPAG11A	0	0	0	0	0	0	0	0	0	0	0	0	0	0	0	0	0	0	0	0	0	0	0	0	0	0	0	0	0.0036036	0	0	0	0	0	0	0	0	0	0	0	0	0	0	0	0	0	0	0
ENSG00000178358.4	OR2D3	0	0	0	0	0	0	0	0	0	0	0	0	0	0	0	0	0	0	0	0	0	0	0	0	0	0	0	0	0	0	0	0	0	0	0	0	0	0	0	0	0	0	0	0	0	0	0	0
ENSG00000178591.6	DEFB125	0	0	0	0	0	0	0	0	0	0	0	0	0	0	0	0	0	0	0	0	0	0	0	0	0	0	0	0	0	0	0	0	0.00231481	0.0117647	0	0	0	0	0	0	0	0	0	0	0	0	0	0
ENSG00000178804.7	H1FOO	0	0	0	0	0	0	0	0.00657895	0	0.00813008	0	0	0	0	0.00507614	0.00990099	0	0	0.00628931	0.00719424	0.00217865	0	0	0	0	0	0	0	0	0	0	0	0	0	0	0	0	0	0.00249066	0	0.0222222	0	0	0	0	0	0	0
ENSG00000178928.8	TPRX1	0	0	0	0	0	0	0	0.0131579	0	0	0	0	0	0	0	0	0	0	0	0	0	0	0	0	0	0	0	0.00266667	0	0	0	0	0	0	0	0.00442478	0.00347222	0	0	0	0	0	0	0	0	0	0	0
ENSG00000179055.6	OR13D1	0	0	0	0	0	0	0	0	0	0	0	0	0	0	0	0	0	0	0	0	0	0	0	0	0	0	0	0	0	0	0	0	0.00462963	0	0	0.00442478	0	0	0.00124533	0	0	0	0	0	0	0	0	0
ENSG00000179304.16	FAM156B	0	0	0	0.00231481	0.00416667	0	0	0	0	0	0	0	0.00392157	0	0	0	0	0	0	0	0	0.00198413	0	0	0	0	0	0	0	0	0	0	0	0	0	0	0	0	0	0	0	0	0.00353357	0	0.00165837	0.00143062	0	0
ENSG00000179407.3	DNAJB8	0.00151057	0	0	0	0	0	0	0	0	0	0	0	0	0	0	0	0	0	0	0	0.0108932	0	0	0	0	0	0	0	0	0.00194175	0	0	0.00231481	0	0	0.00442478	0	0	0.00249066	0	0	0	0	0.0163265	0.00497512	0.00286123	0.00534759	0
ENSG00000179412.10	HNRNPCL4	0	0	0	0	0	0	0	0	0	0	0	0	0	0	0	0	0	0	0	0	0	0	0	0	0	0	0	0	0	0	0	0	0	0	0	0	0	0	0	0	0	0	0	0	0	0	0	0
ENSG00000179600.3	GPHB5	0	0	0	0	0	0	0	0.00657895	0.00568182	0	0	0	0.00392157	0	0.00507614	0	0	0	0	0	0	0	0	0	0	0	0	0	0	0	0	0	0.00462963	0	0	0.00442478	0	0	0.00249066	0	0	0	0.00353357	0	0	0	0	0
ENSG00000179615.1	OR2AP1	0	0	0	0	0	0	0	0	0	0	0	0	0	0	0	0	0	0	0	0	0	0	0	0	0	0	0	0	0	0	0	0	0	0	0	0	0	0	0	0	0	0	0	0	0	0	0	0
ENSG00000179626.3	OR6C4	0.00151057	0	0	0.00231481	0	0.0015083	0	0	0	0	0	0	0	0	0	0	0	0	0	0	0	0.00198413	0	0	0	0	0.00246305	0	0	0.00194175	0	0	0.00694444	0	0	0	0.00173611	0	0	0	0	0.00304878	0	0	0	0.00143062	0	0
ENSG00000179709.8	NLRP8	0	0	0	0	0	0	0	0	0	0	0	0	0	0	0	0	0	0	0	0	0.0239651	0	0	0	0	0	0	0	0	0	0	0	0	0	0	0	0	0	0	0	0	0	0	0.00408163	0	0	0	0
ENSG00000179817.5	MRGPRX4	0	0	0	0	0	0	0	0	0	0	0	0	0	0	0	0	0	0	0	0	0.00217865	0	0	0	0	0	0	0	0.0018018	0	0	0	0.00231481	0	0	0.00442478	0	0	0.00498132	0	0	0	0	0	0	0.00429185	0	0
ENSG00000179919.3	OR10A7	0	0	0	0	0	0	0	0	0	0	0	0	0	0	0	0	0	0	0	0	0	0	0	0	0	0	0	0	0	0	0	0	0	0	0	0	0	0	0	0	0	0	0	0	0	0	0	0
ENSG00000179938.12	GOLGA8J	0	0	0	0	0	0	0	0	0	0	0	0	0	0	0	0	0	0	0	0	0	0	0	0	0	0	0	0	0	0	0	0	0	0	0	0	0	0	0	0	0	0	0	0	0	0	0	0
ENSG00000180090.4	OR3A1	0	0.00184843	0	0	0	0	0	0	0	0.00406504	0	0	0	0	0	0	0	0	0	0	0	0.00198413	0.00574713	0	0	0	0	0	0	0	0	0	0	0	0	0	0	0	0	0	0	0	0.00353357	0	0	0	0	0
ENSG00000180116.15	C12orf40	0	0	0	0	0	0	0	0	0	0	0	0	0	0	0	0	0	0	0	0	0	0	0	0	0	0	0	0	0	0	0	0	0	0	0	0	0	0	0.00124533	0	0	0	0	0	0	0	0	0
ENSG00000180205.3	WFDC9	0	0	0	0	0	0	0	0	0	0	0	0	0	0	0	0	0	0	0	0	0	0	0	0	0	0	0	0	0	0	0	0	0	0	0	0	0	0	0.00124533	0	0	0	0	0	0.00165837	0	0	0
ENSG00000180219.1	FAM71C	0.00151057	0	0	0.00231481	0	0	0	0	0	0	0.00478469	0	0	0	0	0	0	0	0	0	0.0108932	0	0	0	0	0	0	0	0	0.00194175	0	0	0	0	0	0.00442478	0	0	0.00373599	0	0	0	0	0.0163265	0.00331675	0.00286123	0	0
ENSG00000180259.9	PRNT	0	0	0	0	0	0	0	0	0	0	0	0	0	0	0	0	0	0	0	0	0.0043573	0	0	0	0	0	0	0	0	0.00194175	0	0	0	0	0	0	0	0	0.00249066	0	0	0	0	0.00408163	0	0.00143062	0	0
ENSG00000180433.4	OR6K6	0	0	0	0	0	0	0	0	0	0	0	0	0	0	0	0	0	0	0	0	0	0	0	0	0	0	0	0	0	0	0	0	0	0	0	0	0	0	0.00124533	0	0	0	0	0	0	0	0	0
ENSG00000180658.3	OR2A4	0	0	0	0	0	0	0	0	0	0	0	0	0	0	0	0	0.00408163	0	0	0	0	0	0	0	0	0	0	0.00266667	0	0	0	0	0	0.0117647	0	0.00442478	0.00347222	0	0	0	0	0	0	0.0244898	0	0	0	0
ENSG00000180708.4	OR10K2	0	0	0	0	0	0	0	0	0	0	0	0	0	0	0	0	0	0	0	0	0	0	0	0	0	0	0	0	0	0	0	0	0	0	0	0	0	0	0	0	0	0	0	0	0	0	0	0
ENSG00000180872.4	DEFB112	0	0	0	0	0	0	0	0	0	0	0	0	0	0	0	0	0.00816327	0	0	0	0	0	0	0	0	0	0	0	0	0	0	0	0	0	0	0	0	0	0	0	0	0	0	0	0	0	0	0
ENSG00000181355.20	OFCC1	0	0	0	0	0	0	0	0	0	0	0	0	0	0	0	0	0	0	0	0	0	0	0.00574713	0	0	0	0	0	0	0	0	0	0	0	0	0	0	0	0	0	0	0	0	0	0	0	0	0
ENSG00000181371.3	OR5M8	0	0	0	0	0	0	0	0	0	0	0	0	0	0	0	0	0	0	0	0	0	0	0	0	0	0	0	0	0	0	0	0	0.00231481	0	0	0	0	0	0	0	0	0	0	0	0	0	0	0
ENSG00000181552.3	EDDM3B	0	0	0	0	0	0	0	0	0	0	0	0	0	0	0	0	0	0	0	0	0.00653595	0	0	0	0	0	0	0	0	0	0	0	0	0	0	0	0	0	0.00124533	0	0	0	0	0.00816327	0.00165837	0	0	0
ENSG00000181693.7	OR8H1	0	0	0	0	0	0	0	0	0	0	0	0	0	0	0	0	0	0	0	0	0	0	0	0	0	0	0	0	0	0	0	0	0.00231481	0	0	0	0	0	0	0	0	0	0	0	0	0	0	0
ENSG00000181698.3	OR5T1	0	0	0	0	0	0	0	0	0.00568182	0	0	0	0	0	0	0	0	0	0	0	0	0	0	0	0	0	0	0	0	0	0	0	0.00231481	0	0	0	0	0	0	0	0	0	0	0	0	0	0	0
ENSG00000181718.5	OR5T2	0	0	0	0	0	0	0	0	0	0	0	0	0	0	0	0	0	0	0	0	0	0	0	0	0	0	0	0	0	0	0	0	0	0	0	0	0	0	0	0	0	0	0	0	0	0	0	0
ENSG00000181733.2	OR2Z1	0	0	0	0	0	0	0	0	0	0	0	0	0	0	0	0	0	0	0	0	0	0	0	0	0	0	0	0	0	0	0	0	0	0	0	0	0	0	0	0	0	0	0	0	0	0	0	0
ENSG00000181752.3	OR8K5	0	0	0	0	0	0	0	0	0	0	0	0	0	0	0	0	0	0	0	0	0	0	0	0	0	0	0	0	0	0	0	0	0	0	0	0	0	0	0	0	0	0	0	0	0	0	0	0
ENSG00000181761.5	OR8H3	0	0	0	0	0	0	0	0	0.00568182	0	0	0	0	0	0	0	0	0	0	0	0	0	0	0	0	0	0	0	0	0	0	0	0.00231481	0	0	0	0	0	0.00124533	0	0	0	0	0	0	0	0	0
ENSG00000181767.2	OR8H2	0	0	0	0	0	0	0	0.00657895	0.00568182	0	0	0	0	0	0	0	0	0	0	0	0	0.00198413	0	0	0	0	0	0	0	0	0	0	0.00231481	0	0	0	0	0	0.00124533	0	0	0	0	0	0	0	0	0
ENSG00000181785.1	OR5AS1	0	0	0	0	0	0	0	0.00657895	0	0	0	0	0	0	0	0	0	0	0	0	0	0	0	0	0	0	0	0	0	0	0	0	0	0	0	0	0	0	0	0	0	0	0	0	0	0	0	0
ENSG00000181903.4	OR4C6	0	0	0	0	0	0	0	0	0	0	0	0	0	0	0	0	0	0	0	0	0	0	0.00574713	0	0	0	0	0	0	0	0	0	0.00231481	0	0	0	0	0	0.00124533	0	0	0	0	0	0	0	0	0
ENSG00000181927.2	OR4P4	0	0	0	0	0	0	0	0	0	0	0	0	0	0	0	0	0	0	0	0	0	0	0	0	0	0	0	0	0	0	0	0	0	0	0	0	0	0	0	0	0	0	0	0	0	0	0	0.00414938
ENSG00000181939.2	OR4C15	0	0	0	0	0	0	0	0	0	0	0	0	0	0	0	0	0	0	0	0	0	0	0	0	0	0	0	0	0	0	0	0	0.00231481	0	0	0	0	0	0.00124533	0	0	0	0	0	0	0	0	0
ENSG00000181958.3	OR4A15	0	0	0	0	0	0	0	0	0	0	0	0	0	0	0	0	0	0	0	0	0	0	0	0	0	0	0	0	0	0	0	0	0	0	0	0	0	0	0.00249066	0	0	0	0	0	0	0	0	0
ENSG00000181961.3	OR4A16	0	0	0	0	0	0	0	0	0.00568182	0	0	0	0	0	0	0	0	0	0	0	0	0	0	0	0	0	0	0	0	0	0	0	0	0	0	0	0	0	0	0	0	0	0	0	0	0	0	0
ENSG00000182053.12	TRIM49B	0	0	0	0	0	0	0	0.00657895	0.00568182	0	0	0	0	0	0.00507614	0	0.00408163	0	0	0	0	0	0.0344828	0	0	0	0	0	0.0036036	0	0	0	0	0	0	0	0	0	0.00249066	0	0	0	0	0	0	0	0	0
ENSG00000182111.8	ZNF716	0	0	0	0	0	0	0	0	0	0	0	0	0	0	0	0	0	0	0	0	0	0	0	0	0	0	0	0	0	0	0	0	0	0	0	0	0	0	0	0	0	0	0	0	0	0	0	0
ENSG00000182315.9	MBD3L3	0	0	0	0	0	0	0	0.00657895	0	0	0	0	0	0	0	0	0	0	0	0	0	0	0	0	0	0	0	0	0.0018018	0	0	0	0	0	0	0	0	0	0	0	0	0	0	0	0	0	0	0
ENSG00000182330.10	PRAMEF8	0	0	0	0	0	0	0	0.00657895	0.00568182	0	0	0	0	0	0	0	0.00408163	0	0	0	0	0	0.0114943	0	0	0	0	0	0	0	0	0	0	0	0	0.0353982	0	0	0	0	0	0	0	0.00408163	0	0	0	0
ENSG00000182346.18	DAOA	0	0	0	0	0	0	0	0	0	0	0	0	0	0	0	0	0	0	0	0	0	0	0	0	0	0	0	0	0	0	0	0	0	0	0	0	0	0	0	0	0	0	0	0	0	0	0	0
ENSG00000182415.9	CDY2A	0	0	0	0	0	0	0	0	0	0	0	0	0	0	0	0	0	0	0	0	0	0	0	0	0	0	0	0	0	0	0	0	0	0	0	0	0	0	0	0	0	0	0	0	0	0	0	0
ENSG00000182447.4	OTOL1	0	0	0	0	0	0	0	0.0263158	0.00568182	0	0	0	0	0.00956938	0.035533	0.0049505	0	0	0.00628931	0.00719424	0	0	0	0	0	0	0	0	0	0	0	0	0	0	0	0	0	0	0	0	0	0	0	0	0	0	0	0
ENSG00000182521.5	TBPL2	0	0	0	0	0	0	0	0	0	0	0	0	0	0	0	0	0	0	0	0	0	0	0	0	0	0	0.00246305	0	0	0	0	0	0	0	0	0	0	0	0	0	0.0222222	0	0	0	0	0.00143062	0	0
ENSG00000182634.7	OR10G7	0	0	0	0	0	0	0	0	0	0	0	0	0	0	0	0	0	0	0	0	0	0	0	0	0	0	0	0	0	0	0	0	0	0	0	0	0	0	0	0	0	0.0213415	0	0	0	0	0	0
ENSG00000182652.1	OR4Q3	0	0	0	0	0	0	0	0	0	0	0	0	0.00392157	0	0	0	0	0	0	0	0	0	0	0	0	0	0	0	0	0	0	0	0	0	0	0	0	0	0	0	0	0	0	0	0	0	0	0
ENSG00000182783.4	OR2T29	0	0	0	0	0	0	0	0	0	0	0	0	0	0	0	0	0	0	0	0	0	0	0	0	0	0	0	0	0	0	0	0	0	0	0	0	0	0	0	0	0	0	0	0	0	0	0	0
ENSG00000182854.7	OR4F15	0	0	0	0	0	0	0	0.00657895	0.00568182	0	0	0	0	0	0	0	0	0	0	0	0	0	0	0	0	0	0	0	0	0	0	0	0.00231481	0	0	0	0	0	0.00124533	0	0	0	0	0	0	0	0	0
ENSG00000182974.3	RP11-294C11.1	0	0	0	0	0	0	0	0	0	0	0	0	0	0	0	0	0	0	0	0	0	0	0	0	0	0	0	0	0	0	0	0	0	0	0	0	0	0	0	0	0	0	0	0	0	0	0	0
ENSG00000183024.3	OR1G1	0	0	0	0	0	0	0	0	0	0	0	0	0	0	0	0	0	0	0	0	0	0	0	0	0	0	0	0	0	0	0	0	0	0	0	0	0	0	0	0	0	0	0	0	0	0	0	0
ENSG00000183035.12	CYLC1	0.00151057	0	0	0	0	0	0	0	0	0	0	0	0	0	0	0	0	0	0	0	0.0130719	0	0	0	0	0	0	0	0	0.00194175	0	0	0	0	0	0.00442478	0	0	0.00249066	0	0	0	0	0.00816327	0.00165837	0.00286123	0	0
ENSG00000183054.11	RGPD6	0	0	0	0	0	0	0	0	0	0	0	0	0	0	0	0	0	0	0	0	0	0	0	0	0	0	0	0	0	0	0	0	0	0	0	0	0	0	0	0	0	0	0	0	0	0	0	0
ENSG00000183148.6	ANKRD20A2	0.00302115	0.00369686	0	0	0	0	0	0	0	0	0	0	0	0	0	0	0	0	0	0	0.0043573	0	0	0	0	0	0	0	0.0018018	0	0	0.00932401	0.0138889	0	0	0	0.00347222	0	0	0.00162075	0	0	0	0	0	0	0	0
ENSG00000183185.9	GABRR3	0	0	0	0	0	0	0	0	0	0	0	0	0	0	0	0.0049505	0	0	0.00628931	0	0	0	0	0	0	0	0	0	0	0	0	0	0	0	0	0.00884956	0	0	0	0	0	0	0	0	0	0	0	0
ENSG00000183206.17	POTEC	0	0	0	0	0	0	0	0	0	0	0	0	0	0	0	0	0	0	0	0	0	0	0	0	0	0	0	0	0	0	0	0	0	0	0	0	0	0	0.00124533	0	0	0.0304878	0	0	0	0	0	0
ENSG00000183246.6	RIMBP3C	0	0	0	0	0	0	0	0	0	0	0	0	0	0	0	0	0	0	0	0	0	0	0	0	0	0	0	0	0	0	0	0	0	0	0	0	0	0	0.00124533	0	0	0	0	0	0	0	0	0
ENSG00000183292.12	TISP43	0	0	0	0	0	0	0	0	0	0	0	0	0	0	0	0	0	0	0	0	0	0	0	0	0	0	0	0	0	0	0	0	0	0	0	0	0	0	0	0	0	0	0	0	0	0	0	0
ENSG00000183305.13	MAGEA2B	0	0	0	0	0	0	0	0	0	0	0	0	0	0	0	0	0	0	0	0	0	0	0	0	0	0	0	0	0	0	0	0	0	0	0	0	0	0	0	0	0	0	0	0	0	0	0	0
ENSG00000183310.3	OR2T34	0	0	0	0	0	0	0	0	0	0	0	0	0	0	0	0	0	0	0	0	0	0	0.00574713	0	0	0	0	0	0	0	0	0	0.00231481	0	0	0	0	0	0	0	0	0	0	0	0	0	0	0
ENSG00000183434.9	TFDP3	0	0	0	0	0	0	0	0	0	0	0	0	0	0	0	0	0	0	0	0	0.0479303	0	0	0	0	0	0	0	0	0	0	0	0	0	0	0	0	0	0	0	0	0	0	0	0	0	0	0
ENSG00000183629.13	GOLGA8G	0	0	0	0	0	0	0	0	0	0	0	0	0	0	0	0	0	0	0	0	0	0	0	0	0	0	0	0	0	0	0	0	0	0	0	0	0	0	0.00124533	0	0	0	0	0	0	0	0	0
ENSG00000183632.14	TP53TG3	0	0	0	0	0	0	0	0	0	0	0	0	0	0	0	0	0	0	0	0	0	0	0	0	0	0	0	0	0	0	0	0	0	0	0	0	0	0	0	0	0	0	0	0	0	0	0	0
ENSG00000183668.17	PSG9	0.00151057	0	0	0	0	0	0	0	0	0	0	0	0	0	0	0	0	0	0	0	0	0.047619	0	0	0	0	0	0	0	0	0	0	0.00231481	0	0	0	0	0.00617284	0	0	0	0.0243902	0	0	0	0	0	0
ENSG00000183706.4	OR4N4	0	0	0	0	0	0	0	0	0	0	0	0	0	0	0	0	0	0	0	0	0	0	0	0	0	0	0	0	0	0	0	0	0	0	0	0	0	0	0.00498132	0	0	0	0	0	0	0	0	0
ENSG00000183753.10	BPY2	0	0	0	0	0	0	0	0	0	0	0	0	0	0	0	0	0	0	0	0	0	0	0	0	0	0	0	0	0	0	0	0	0	0	0	0	0	0	0	0	0	0	0	0	0	0	0	0
ENSG00000183791.4	ELOA3	0	0	0	0	0	0	0	0	0	0	0	0	0	0	0	0	0	0	0	0	0	0	0	0	0	0	0	0	0	0	0	0	0	0	0	0	0	0	0	0	0	0	0	0	0	0	0	0
ENSG00000183795.8	BPY2B	0	0	0	0	0	0	0	0	0	0	0	0	0	0	0	0	0	0	0	0	0	0	0	0	0	0	0	0	0	0	0	0	0	0	0	0	0	0	0	0	0	0	0	0	0	0	0	0
ENSG00000183862.5	CNGA2	0	0	0	0	0	0	0	0	0	0	0	0	0	0	0	0	0	0	0	0	0	0	0	0	0	0	0	0	0	0	0	0	0	0	0	0	0	0	0	0	0	0	0	0	0	0	0	0
ENSG00000184029.9	DSCR4	0	0	0	0	0	0	0	0	0	0	0	0	0	0	0	0	0	0	0	0	0	0	0	0	0	0	0	0	0	0	0	0	0	0	0	0	0	0	0	0	0	0	0	0	0	0	0	0
ENSG00000184033.13	CTAG1B	0	0	0	0.00231481	0	0	0	0	0	0	0	0	0	0	0	0	0	0	0	0	0	0	0	0	0	0	0	0.00266667	0	0	0	0	0	0	0	0	0	0	0	0	0	0	0	0	0	0	0	0
ENSG00000184108.7	TRIML1	0.00151057	0	0	0	0	0	0	0	0	0	0	0	0	0	0	0	0	0	0	0	0.00653595	0	0	0	0	0	0	0	0	0.00194175	0	0	0	0	0	0.00442478	0	0	0.00373599	0	0	0	0	0.00408163	0.00165837	0.00143062	0	0
ENSG00000184140.5	OR4F6	0	0	0	0	0	0	0	0	0.00568182	0	0	0	0	0	0	0	0.00816327	0	0	0.00719424	0	0	0	0	0	0	0	0.00266667	0	0	0	0	0.00231481	0	0	0	0	0	0	0	0	0	0	0	0	0	0	0
ENSG00000184155.8	OR10J5	0	0	0	0	0	0	0	0	0	0	0	0	0	0	0	0	0	0	0	0	0	0	0	0	0	0	0	0	0	0	0	0	0	0	0	0.079646	0	0	0	0	0	0	0	0	0	0	0	0
ENSG00000184166.1	OR1D2	0	0	0	0	0	0	0	0	0	0	0	0	0	0	0	0	0	0	0	0	0	0	0	0	0	0	0	0	0	0	0	0	0	0	0	0	0	0	0	0	0	0	0	0	0	0	0	0
ENSG00000184276.2	DEFB108B	0	0	0	0	0	0.0015083	0	0	0	0	0	0	0	0	0.00507614	0	0	0	0	0	0	0	0	0	0	0	0	0	0	0	0	0	0	0	0	0	0	0	0	0	0	0	0	0	0	0	0	0
ENSG00000184394.1	OR4N5	0	0	0	0	0	0	0	0	0.00568182	0	0	0	0	0	0	0	0	0	0	0	0	0	0	0	0	0	0	0	0	0	0	0	0.00231481	0	0	0	0	0	0.00124533	0	0	0	0	0	0	0	0	0
ENSG00000184571.13	PIWIL3	0	0	0	0	0	0	0	0	0	0	0	0	0	0	0	0	0	0	0	0	0	0	0	0	0	0	0	0	0	0	0	0	0	0	0	0	0	0	0	0	0.0222222	0	0	0	0	0	0	0
ENSG00000184735.6	DDX53	0	0	0	0	0	0	0	0	0	0	0	0	0	0	0	0	0	0	0	0	0.00217865	0	0	0	0	0	0	0	0	0.00194175	0	0	0	0	0	0	0	0	0.00124533	0	0	0	0	0	0	0	0	0
ENSG00000184761.7	AC013269.5	0	0	0	0	0	0	0	0	0	0	0	0	0	0	0	0	0	0	0	0	0	0	0	0	0	0	0	0	0	0	0	0	0	0	0	0	0	0	0	0	0	0	0	0	0	0	0	0
ENSG00000184814.5	PRR23B	0	0	0	0	0	0	0	0	0	0	0	0	0	0	0	0	0	0	0	0	0	0	0	0	0	0	0	0	0	0	0	0	0	0	0	0	0	0	0.00124533	0	0	0	0	0	0	0	0	0
ENSG00000184933.4	OR6A2	0	0	0	0	0	0	0	0	0	0	0	0	0	0	0	0	0	0	0	0	0	0	0	0	0	0	0	0	0	0	0	0.002331	0.00231481	0	0	0	0	0	0	0	0	0.00304878	0	0	0	0	0	0
ENSG00000184954.4	OR6C70	0	0	0	0	0	0	0	0	0	0	0	0	0	0	0	0	0	0	0	0	0	0	0	0	0	0	0	0	0	0	0	0	0.0115741	0	0	0	0	0	0	0	0	0	0	0	0	0	0	0
ENSG00000185177.12	ZNF479	0	0	0	0	0	0	0	0	0	0	0	0	0	0	0	0	0	0	0	0	0	0	0	0	0	0	0	0	0	0	0	0	0	0	0	0	0	0	0	0	0	0	0	0	0	0	0	0
ENSG00000185385.3	OR7A17	0	0	0	0	0	0	0	0	0	0	0	0	0	0	0	0	0	0	0	0	0	0	0	0	0	0	0	0	0	0	0	0	0	0	0	0	0	0	0	0	0	0	0	0	0	0	0	0
ENSG00000185448.10	FAM47A	0	0	0	0	0	0	0	0	0	0	0	0	0	0	0	0	0	0	0	0	0	0	0	0	0	0	0	0	0	0	0	0	0	0	0	0	0	0	0.00124533	0	0	0	0	0	0	0	0	0
ENSG00000185662.9	SMIM23	0	0	0	0	0	0	0	0	0	0	0	0	0	0	0	0	0	0	0	0	0.00217865	0	0	0	0	0	0	0	0	0.00194175	0	0	0	0	0	0	0	0	0.00249066	0	0	0	0	0	0	0	0	0
ENSG00000185775.9	SPATA31A6	0	0	0	0	0	0	0	0	0	0	0	0	0	0	0	0	0	0	0	0	0	0	0	0	0	0	0	0	0	0	0	0	0	0	0	0	0	0	0	0	0	0	0	0	0	0	0	0
ENSG00000185821.3	OR6C76	0	0	0	0	0	0	0	0	0	0	0	0	0	0	0.00507614	0	0	0	0	0	0	0	0	0	0	0	0	0	0	0	0	0	0	0	0	0	0	0	0	0	0	0	0	0	0	0	0	0
ENSG00000185888.5	PRSS38	0	0	0	0	0	0	0	0	0	0	0	0.00420168	0	0	0	0	0	0	0	0	0	0	0	0	0	0.00536193	0	0.00266667	0	0.00194175	0	0	0	0	0	0.00442478	0	0	0.00249066	0	0	0	0	0.00408163	0	0	0	0
ENSG00000185894.8	BPY2C	0	0	0	0	0	0	0	0	0	0	0	0	0	0	0	0	0	0	0	0	0	0	0	0	0	0	0	0	0	0	0	0	0	0	0	0	0	0	0	0	0	0	0	0	0	0	0	0
ENSG00000185926.1	OR4C46	0	0	0	0	0	0	0	0	0	0	0	0	0	0	0	0	0	0	0	0	0	0	0	0	0	0	0	0	0	0	0	0	0.00231481	0	0	0	0	0	0	0	0	0	0	0	0	0	0	0
ENSG00000185982.6	DEFB128	0	0	0	0	0	0	0	0	0	0	0	0	0	0	0	0	0	0	0	0	0	0	0	0	0	0	0	0.00266667	0	0	0	0	0.00231481	0	0	0	0	0	0.00249066	0	0	0	0	0	0.00165837	0	0	0
ENSG00000186090.10	HTR3D	0	0	0	0	0	0	0	0	0	0	0	0	0	0	0	0	0	0	0	0	0	0	0	0	0	0	0	0	0	0	0	0	0	0	0	0	0	0	0	0	0	0	0	0	0	0	0	0
ENSG00000186103.3	ARGFX	0	0	0	0	0	0	0	0	0.00568182	0	0	0	0	0	0	0	0	0	0	0	0	0	0	0	0	0	0	0	0	0	0	0.004662	0.00462963	0	0	0	0	0	0.00249066	0	0	0	0	0	0	0	0	0
ENSG00000186113.1	OR5D14	0	0	0	0	0	0	0	0	0	0	0	0	0	0	0	0	0	0	0	0	0	0	0	0	0	0	0	0	0	0	0	0	0.00231481	0	0	0	0	0	0	0	0	0	0	0	0	0	0	0
ENSG00000186119.7	OR5D18	0	0	0	0	0	0	0	0	0.00568182	0	0	0	0	0	0	0	0	0	0	0	0	0	0	0	0	0	0	0	0	0	0	0	0	0	0	0	0	0	0.00124533	0	0	0	0	0	0	0	0	0
ENSG00000186136.1	TAS2R42	0	0	0	0	0	0	0	0	0	0	0	0	0	0	0.00507614	0	0	0	0	0	0	0	0	0	0	0	0	0	0	0	0	0	0.00925926	0	0	0.0132743	0.00173611	0	0.00124533	0	0	0	0	0	0	0	0	0
ENSG00000186306.1	OR10T2	0	0	0	0	0	0	0	0	0	0	0	0	0	0	0	0	0	0	0	0	0	0	0	0	0	0	0	0	0	0	0	0	0	0	0	0	0	0	0	0	0	0	0	0	0	0	0	0
ENSG00000186334.9	SLC36A3	0	0	0	0	0	0	0	0	0	0	0	0	0	0	0	0	0	0	0	0	0.00217865	0	0	0	0	0	0	0	0	0.00194175	0	0	0	0	0	0	0	0	0.00249066	0	0	0	0	0.00408163	0	0.00143062	0	0
ENSG00000186440.1	OR6P1	0	0	0	0	0	0	0	0	0	0	0	0	0	0	0	0	0	0	0	0	0	0	0	0	0	0	0	0	0	0	0	0	0	0	0	0	0	0	0	0	0	0	0	0	0	0	0	0
ENSG00000186452.10	TMPRSS12	0	0	0	0	0	0	0	0	0	0	0	0	0	0	0	0	0	0	0	0	0.0043573	0	0	0	0	0	0	0	0	0.00194175	0	0	0	0	0	0.00442478	0	0	0.00124533	0	0	0	0	0.00408163	0	0	0	0
ENSG00000186509.4	OR9Q1	0	0	0	0	0	0	0	0	0	0	0	0	0	0	0	0	0	0	0	0	0	0	0	0	0	0	0	0	0	0	0	0	0	0	0	0	0	0	0	0	0	0	0	0	0	0	0	0
ENSG00000186513.2	OR9Q2	0	0	0	0	0	0	0	0	0	0	0	0	0	0	0	0	0	0	0	0	0	0	0	0	0	0	0	0	0	0	0	0	0	0	0	0	0	0	0	0	0	0	0	0	0	0	0	0
ENSG00000186562.7	DEFB105A	0	0	0	0	0	0	0	0	0	0	0	0	0	0	0	0	0	0	0	0	0	0	0	0	0	0	0	0	0	0	0	0	0	0	0	0	0	0	0	0	0	0	0	0	0	0	0	0
ENSG00000186572.2	DEFB107A	0	0	0	0	0	0	0	0	0	0	0	0	0	0	0	0	0	0	0	0	0	0	0	0	0	0	0	0	0	0	0	0	0	0	0	0	0	0	0	0	0	0	0	0	0	0	0	0
ENSG00000186579.2	DEFB106A	0	0	0	0	0	0	0	0	0	0	0	0	0	0	0	0	0	0	0	0	0	0	0	0	0	0	0	0	0	0	0	0	0	0	0	0	0	0	0	0	0	0	0	0	0	0	0	0
ENSG00000186599.7	DEFB105B	0	0	0	0	0	0	0	0	0	0	0	0	0	0	0	0	0	0	0	0	0	0	0	0	0	0	0	0	0	0	0	0	0	0	0	0	0	0	0	0	0	0	0	0	0	0	0	0
ENSG00000186788.13	SPATA31D3	0	0	0	0	0	0	0	0	0	0	0	0	0	0	0	0	0	0	0	0	0	0	0	0	0	0	0	0	0	0.00194175	0	0	0	0	0	0	0	0	0	0	0	0	0	0	0	0	0	0
ENSG00000186803.3	IFNA10	0	0	0	0	0	0	0	0	0	0	0	0	0	0	0	0	0	0	0	0	0	0	0	0	0	0	0	0	0	0	0	0	0	0	0	0	0	0	0.00124533	0	0	0	0	0	0	0	0	0
ENSG00000186881.3	OR13F1	0	0	0	0	0	0	0	0	0	0	0	0	0	0	0	0	0	0	0	0	0	0	0	0	0	0	0	0	0	0	0	0	0	0	0	0	0	0	0	0	0	0	0	0	0	0	0	0
ENSG00000186924.3	KRTAP22-1	0	0.00184843	0	0	0	0	0	0	0	0	0	0	0	0	0	0	0	0	0	0	0	0	0	0	0	0	0.00246305	0	0	0	0	0.002331	0.00231481	0	0	0.00884956	0	0	0.00124533	0	0	0	0	0	0	0	0	0
ENSG00000186930.4	KRTAP6-2	0	0	0	0	0	0	0	0	0	0	0	0	0	0	0	0	0	0	0	0	0	0	0	0	0	0	0	0	0	0	0	0	0	0	0	0.00442478	0	0	0.00124533	0	0	0	0	0	0.00331675	0	0	0
ENSG00000186943.1	OR13C8	0	0	0	0	0	0	0	0	0	0	0	0	0	0	0	0	0	0	0	0	0	0	0	0	0	0	0	0	0	0	0	0	0.00231481	0	0	0	0	0	0.00124533	0	0	0	0	0	0	0	0	0
ENSG00000186965.4	KRTAP19-2	0	0	0	0	0	0	0	0	0	0	0	0	0	0	0	0	0	0	0	0	0	0	0	0	0	0	0	0	0	0	0	0	0.00462963	0	0	0	0	0	0	0	0	0.00304878	0	0	0.00497512	0	0	0
ENSG00000186970.4	KRTAP15-1	0	0	0	0	0	0	0	0	0	0	0	0	0	0	0	0	0	0	0	0	0	0	0	0	0	0	0	0	0	0	0	0	0.00231481	0	0	0	0	0	0	0	0	0	0	0	0	0	0	0
ENSG00000186980.6	KRTAP23-1	0.00151057	0	0	0	0	0	0	0	0	0	0	0	0	0	0	0	0	0	0	0	0	0	0	0	0	0	0	0	0	0	0	0	0	0	0	0	0	0	0	0	0	0	0	0	0.053068	0.0286123	0	0
ENSG00000187005.4	KRTAP21-1	0	0	0	0	0	0	0	0.00657895	0	0	0	0.00420168	0	0	0	0	0	0	0.0125786	0.00719424	0.0108932	0	0	0	0	0	0	0	0	0	0	0	0.00231481	0	0	0	0	0	0	0	0	0	0	0	0.0315091	0.0100143	0	0
ENSG00000187033.9	SAMD7	0	0	0	0	0	0	0	0	0	0	0	0	0	0	0	0	0	0	0	0	0	0	0	0	0	0	0	0	0	0	0	0	0	0	0	0	0	0	0	0	0	0	0	0	0.00165837	0	0	0.00414938
ENSG00000187080.8	OR2AK2	0	0	0	0	0	0	0	0	0	0	0	0	0	0	0	0.0049505	0	0	0	0	0	0	0	0	0	0	0	0	0	0	0	0	0.00231481	0	0	0	0	0	0.00124533	0	0	0	0	0	0	0	0	0
ENSG00000187082.2	DEFB106B	0	0	0	0	0	0	0	0	0	0	0	0	0	0	0	0	0	0	0	0	0	0	0	0	0	0	0	0	0	0	0	0	0	0	0	0	0	0	0	0	0	0	0	0	0	0	0	0
ENSG00000187191.14	DAZ3	0	0	0	0	0	0	0	0	0	0	0	0	0	0	0	0	0	0	0	0	0	0	0	0	0	0	0	0	0	0	0	0	0	0	0	0	0	0	0	0	0	0	0	0	0	0	0	0
ENSG00000187238.5	LCE3B	0	0	0	0	0	0	0	0	0	0	0	0	0	0	0	0	0	0	0	0	0	0	0	0	0	0	0	0	0	0	0	0	0	0	0	0	0	0	0.00124533	0	0	0	0	0	0.00165837	0.00286123	0	0
ENSG00000187600.12	TMEM247	0.00151057	0	0	0	0	0	0	0	0	0	0	0	0	0	0	0	0	0	0	0	0.0108932	0	0	0	0	0	0	0	0	0.00194175	0	0	0	0	0	0.00442478	0	0	0.00249066	0	0	0	0	0.00816327	0.00165837	0.00286123	0	0
ENSG00000187612.1	OR5W2	0	0	0	0	0	0	0	0	0	0	0	0	0	0	0	0	0	0	0	0	0	0	0	0	0	0	0	0	0	0	0	0	0	0	0	0	0	0	0	0	0	0	0	0	0	0	0	0
ENSG00000187701.3	OR2T27	0	0	0	0	0	0	0	0	0	0	0	0	0	0	0	0	0	0	0	0	0	0	0	0	0	0	0	0	0	0	0	0	0	0	0	0	0	0	0	0	0	0	0	0	0	0	0	0
ENSG00000187754.8	SSX7	0	0	0	0	0	0	0	0	0	0	0	0	0	0	0	0	0	0	0	0	0	0	0	0	0	0	0	0	0	0	0	0	0	0	0	0	0	0	0	0	0	0	0	0	0	0	0	0
ENSG00000187806.7	TMEM202	0	0	0	0	0	0	0	0	0	0	0	0	0	0	0	0	0	0	0	0	0.0043573	0	0	0	0	0	0	0	0	0.00194175	0	0	0	0	0	0.00442478	0	0	0.00249066	0	0	0	0	0.00816327	0	0.00143062	0	0
ENSG00000187833.7	C2orf78	0	0	0	0	0	0	0	0	0	0	0	0	0	0	0	0	0	0	0	0	0.00217865	0	0.0172414	0	0	0	0	0	0	0.00194175	0	0	0	0	0	0.00884956	0	0	0.00249066	0	0	0	0	0.00816327	0	0	0	0
ENSG00000187857.3	OR6C75	0	0	0	0	0	0	0	0	0	0	0	0	0.00392157	0	0	0	0	0	0	0	0	0	0	0	0	0	0	0	0	0	0	0	0.00231481	0	0	0	0	0	0.00124533	0	0	0	0	0	0	0	0	0
ENSG00000187969.5	ZCCHC13	0.00151057	0	0	0	0	0	0	0	0	0	0	0	0	0	0	0	0	0	0	0	0.0108932	0	0	0	0	0	0	0	0	0.00194175	0	0	0	0	0	0.00442478	0	0	0.00249066	0	0	0	0	0.0122449	0.00165837	0.00286123	0	0
ENSG00000188120.14	DAZ1	0	0	0	0	0	0	0	0	0	0	0	0	0	0	0	0	0	0	0	0	0	0	0	0	0	0	0	0	0	0	0	0	0	0	0	0	0	0	0	0	0	0	0	0	0.00165837	0	0	0
ENSG00000188124.2	OR2AG2	0	0	0	0	0	0	0	0.0131579	0	0	0	0	0	0	0	0	0.00408163	0	0	0	0	0	0	0	0	0	0	0	0	0	0	0	0.00231481	0	0	0	0	0	0	0	0	0.00304878	0	0	0	0	0	0
ENSG00000188324.3	OR6C6	0	0	0	0	0	0	0	0	0	0	0	0	0	0	0	0	0	0	0	0	0	0	0	0	0	0	0	0	0	0	0	0	0	0	0	0	0	0	0	0	0	0	0	0	0	0	0	0
ENSG00000188340.1	OR6N2	0	0	0	0	0	0	0	0	0	0	0	0	0	0	0	0	0	0	0	0	0	0	0	0	0	0	0	0	0	0	0	0	0	0	0	0	0.00347222	0	0.00124533	0	0	0	0	0	0	0	0	0
ENSG00000188386.6	PPP3R2	0.00151057	0.00184843	0.00387597	0	0	0	0	0	0	0	0	0	0	0	0	0	0	0	0	0	0.0108932	0	0	0	0	0.00268097	0	0	0	0.00194175	0	0	0	0	0	0.00442478	0.00173611	0	0.0124533	0	0	0	0	0.0122449	0.00497512	0.00286123	0	0
ENSG00000188394.6	GPR21	0.00151057	0.00184843	0	0	0.00416667	0.00452489	0	0	0	0	0	0	0	0	0	0.0049505	0	0	0	0	0	0	0	0	0	0	0	0.00266667	0	0	0	0	0	0	0	0	0	0.00617284	0	0	0	0	0.00353357	0	0	0	0	0
ENSG00000188408.5	MAGEB5	0	0	0	0	0	0	0	0	0	0	0	0	0	0	0	0	0	0	0	0	0	0	0	0	0	0	0	0	0	0	0	0	0	0	0	0	0	0	0	0	0	0	0	0	0	0	0	0
ENSG00000188655.10	RNASE9	0	0	0	0	0	0	0	0	0	0	0	0	0	0	0	0	0	0	0	0	0	0	0	0	0	0	0	0	0	0	0	0	0	0	0	0	0	0	0	0	0	0	0	0	0	0	0	0
ENSG00000189023.10	MAGEB16	0	0	0	0	0	0	0	0	0	0	0	0	0	0	0	0	0	0	0	0	0	0	0	0	0	0	0	0	0	0	0	0	0	0	0	0	0	0	0	0	0	0	0	0	0	0	0	0
ENSG00000189037.7	DUSP21	0.00151057	0	0	0	0	0	0	0	0	0	0	0	0	0	0	0	0	0	0	0	0.0087146	0	0	0	0	0	0.00738916	0	0	0.00194175	0	0	0.00462963	0	0	0	0	0	0.00249066	0	0	0	0	0.00408163	0	0	0.00534759	0
ENSG00000189064.8	GAGE2A	0	0.00184843	0	0	0	0	0	0	0.00568182	0.00406504	0	0	0	0	0	0	0.00408163	0	0	0	0.00217865	0	0	0	0	0	0	0	0	0.00194175	0	0.004662	0.00462963	0	0	0.00442478	0	0	0.00622665	0	0	0	0	0.00408163	0	0.00286123	0	0
ENSG00000189132.6	FAM47B	0	0	0	0	0	0	0	0	0	0	0	0	0	0	0	0	0	0	0	0	0.00653595	0	0	0	0	0	0	0	0	0.00194175	0	0	0	0	0	0.00442478	0	0	0.00249066	0	0	0	0	0.00816327	0	0.00143062	0	0
ENSG00000189139.5	FSCB	0.00151057	0	0	0	0	0	0	0	0	0	0	0	0	0	0	0	0	0	0	0	0.0108932	0	0	0	0	0	0	0	0	0.00194175	0	0	0.00231481	0	0	0.00442478	0	0	0.00249066	0	0	0	0	0.0163265	0.00331675	0.00286123	0.00534759	0
ENSG00000189152.10	GRAPL	0	0	0	0	0	0	0	0	0	0	0	0	0	0	0	0	0	0	0	0	0.00217865	0	0	0	0	0	0	0	0	0	0	0	0	0	0	0	0	0	0	0	0	0	0	0	0	0	0.00534759	0.00414938
ENSG00000189167.11	ZAR1L	0	0	0	0.00231481	0	0	0	0.00657895	0	0	0	0	0	0	0	0.0049505	0.00816327	0	0	0	0	0	0	0	0	0	0	0	0	0	0	0	0	0	0	0.00442478	0	0	0	0	0.00555556	0	0	0	0	0	0	0
ENSG00000189186.10	DCAF8L2	0	0	0	0	0	0	0	0	0	0	0	0	0	0	0	0	0	0	0	0	0	0	0	0	0	0	0	0	0	0.00194175	0	0	0	0	0	0.00442478	0	0	0.00124533	0	0.0555556	0	0	0.00408163	0	0	0	0
ENSG00000189253.7	TRIM64B	0	0	0	0	0	0	0	0.00657895	0.00568182	0	0	0	0	0	0	0	0	0	0	0	0	0	0.00574713	0	0	0	0	0	0	0	0	0	0	0	0	0	0	0	0	0	0	0	0	0	0	0	0	0
ENSG00000189299.6	FOXR2	0	0	0	0	0	0	0	0	0	0	0	0	0	0	0	0	0	0	0	0	0	0	0	0	0	0	0	0	0	0	0	0	0	0	0	0	0	0	0	0	0	0	0	0	0	0	0	0
ENSG00000189326.4	SPANXN4	0	0.00184843	0	0	0	0	0	0	0	0	0	0	0	0	0	0	0	0	0	0	0.0087146	0	0	0	0	0	0	0	0	0.00194175	0	0	0	0	0	0.00442478	0	0	0.00124533	0	0	0	0	0.00408163	0.00165837	0.00143062	0	0
ENSG00000189357.8	SPATA31D4	0	0	0	0	0	0	0	0	0	0	0	0	0	0	0	0	0	0	0	0	0	0	0	0	0	0	0	0	0	0	0	0	0	0	0	0	0	0	0	0	0	0	0	0	0	0	0	0
ENSG00000189375.10	TBC1D28	0	0	0	0	0	0	0	0	0	0	0	0	0	0	0	0	0.0571429	0	0	0	0.00217865	0	0	0	0	0	0	0	0	0.00194175	0	0	0	0	0	0.00442478	0	0	0.00249066	0	0	0	0	0.00408163	0	0	0	0
ENSG00000189401.2	OTUD6A	0	0	0	0	0	0	0	0.00657895	0.00568182	0	0	0	0	0	0.00507614	0	0	0	0	0	0	0	0	0	0	0	0	0	0	0	0	0	0	0	0	0	0	0	0.00124533	0	0	0	0	0	0	0	0	0
ENSG00000196098.2	OR5K4	0	0	0	0	0	0	0	0	0	0	0	0	0	0	0	0	0	0	0	0.00719424	0	0	0	0	0	0	0	0	0	0	0	0	0	0	0	0	0	0	0	0	0	0	0	0	0	0	0	0
ENSG00000196119.6	OR8A1	0	0	0	0	0	0	0	0	0	0	0	0	0	0	0	0	0	0	0	0	0	0	0	0	0	0	0	0.00266667	0.0018018	0	0	0	0	0	0	0	0	0	0	0	0	0	0	0	0	0	0	0
ENSG00000196131.6	VN1R2	0	0	0	0	0	0	0	0	0	0	0	0	0	0	0	0	0	0.00490196	0	0	0	0	0	0	0	0	0	0	0	0	0	0	0	0	0	0	0	0	0	0	0	0	0	0	0	0	0	0
ENSG00000196171.3	OR6K2	0	0	0	0	0	0	0	0	0	0	0	0	0	0	0	0	0	0	0	0	0	0	0	0	0	0	0	0	0	0	0	0	0.00462963	0	0	0	0	0	0	0	0	0	0	0	0	0	0	0
ENSG00000196184.8	OR10J1	0	0	0	0	0	0	0	0	0	0	0	0	0	0	0	0	0	0	0	0	0.00217865	0	0	0	0	0	0	0	0	0	0	0	0.00231481	0	0	0	0	0	0.00373599	0	0	0	0	0	0	0	0	0
ENSG00000196240.3	OR2T2	0	0	0	0	0	0	0	0	0	0	0	0	0	0	0	0	0	0	0	0	0	0	0	0	0	0	0	0	0	0	0	0	0	0	0	0	0	0	0	0	0	0	0	0.00408163	0	0	0	0
ENSG00000196242.7	OR2C3	0	0	0	0	0	0	0	0	0	0	0	0	0	0	0	0	0	0	0	0	0	0	0	0	0	0	0	0	0	0	0	0	0	0	0	0	0	0	0.00124533	0	0	0	0	0.0530612	0	0	0	0
ENSG00000196248.4	OR10S1	0	0	0	0	0	0	0	0	0	0	0	0	0	0	0	0	0	0	0	0	0	0	0	0	0	0	0	0	0	0	0	0	0	0	0	0	0	0	0	0	0	0.00609756	0	0	0	0	0	0
ENSG00000196266.4	OR10J3	0	0	0	0	0	0	0	0	0	0	0	0	0	0	0	0	0	0	0	0	0	0.0337302	0	0	0	0	0	0	0	0	0	0	0.00231481	0	0	0.0221239	0	0	0.00124533	0	0	0	0	0	0	0	0	0
ENSG00000196289.7	BECN2	0	0	0	0	0	0	0	0	0	0	0	0	0	0	0	0	0	0	0	0	0	0	0	0	0	0	0	0	0	0	0	0	0	0	0	0	0	0	0	0	0	0	0	0	0	0	0	0
ENSG00000196341.2	OR8D1	0	0	0	0	0	0	0	0	0	0	0	0	0	0	0	0	0	0	0	0	0	0	0	0	0	0	0.0369458	0	0	0	0	0	0	0	0	0	0	0	0	0	0	0	0	0.00408163	0	0	0	0
ENSG00000196350.8	ZNF729	0	0	0	0	0	0	0	0	0	0	0	0	0	0	0	0	0	0	0	0	0	0	0	0	0	0	0	0	0	0	0	0	0	0	0	0	0	0	0	0	0	0	0	0	0	0	0	0
ENSG00000196406.4	SPANXD	0	0	0	0	0	0	0	0	0	0	0	0	0	0	0	0	0	0	0	0.00719424	0.0043573	0	0	0	0	0	0	0	0	0.00194175	0	0	0	0	0	0.00442478	0	0	0.00373599	0	0	0	0	0.00816327	0	0.00143062	0	0
ENSG00000196578.4	OR5AC2	0	0	0	0	0	0	0	0	0	0	0	0	0	0	0	0	0	0	0	0	0	0	0	0	0	0	0	0	0	0	0	0	0	0	0	0	0	0	0.00124533	0	0	0	0	0	0	0.00143062	0	0
ENSG00000196589.6	CTB-25J19.1	0	0	0	0	0	0	0	0.00657895	0.00568182	0	0	0	0	0	0	0	0	0	0	0	0	0	0	0	0	0	0	0	0	0	0	0	0	0	0	0	0	0	0	0	0	0	0	0	0	0	0	0
ENSG00000196661.3	OR8B3	0	0	0	0	0	0	0	0	0	0	0	0	0	0	0	0	0	0	0	0	0	0	0	0	0	0	0	0	0	0	0	0	0	0	0	0	0	0	0.00124533	0	0	0	0	0	0	0	0	0
ENSG00000196772.3	OR14A16	0	0.00184843	0	0	0	0	0	0	0	0	0	0	0	0	0	0	0	0	0	0	0	0	0	0	0	0	0	0	0	0	0	0	0	0	0	0	0	0	0	0	0	0	0	0	0	0	0	0
ENSG00000196832.3	OR11G2	0	0	0	0	0	0	0	0	0	0	0	0	0	0	0	0	0	0	0	0	0	0	0	0	0	0	0	0	0	0	0	0	0.00231481	0	0	0	0	0	0	0	0	0	0	0	0	0	0	0
ENSG00000196862.9	RGPD4	0	0	0.00387597	0	0	0	0	0	0	0	0	0	0	0	0	0	0	0	0	0	0	0	0	0	0	0	0	0	0	0.00194175	0	0.004662	0.00231481	0	0	0	0	0	0	0	0	0	0	0	0	0	0	0
ENSG00000196944.3	OR2T4	0	0	0	0	0	0	0	0	0	0	0	0	0	0	0	0	0	0	0.00628931	0.00719424	0	0	0	0	0	0	0	0	0	0.00194175	0	0	0.00231481	0	0	0	0	0	0	0	0	0.00304878	0	0.00816327	0	0	0	0
ENSG00000196946.10	ZNF705A	0.00151057	0	0	0	0	0	0	0	0	0	0	0	0	0	0	0	0	0	0	0	0	0	0	0	0	0	0	0	0	0	0	0	0	0	0	0	0.00347222	0	0	0.00162075	0.00555556	0	0	0	0	0	0	0
ENSG00000197123.9	ZNF679	0	0	0	0	0	0	0	0	0	0	0	0	0	0	0	0	0	0	0	0	0	0	0	0	0	0	0	0	0	0	0	0	0	0	0	0	0	0	0	0	0	0	0	0	0	0	0	0
ENSG00000197125.2	OR8B8	0	0	0	0	0	0	0	0	0	0	0	0	0	0	0	0	0	0	0	0	0	0	0	0	0	0	0	0	0	0	0	0.00932401	0	0	0	0	0	0	0	0	0	0	0	0	0	0	0	0
ENSG00000197172.10	MAGEA6	0.00151057	0.00184843	0	0	0	0	0	0	0	0	0	0	0	0	0	0	0	0	0	0	0	0	0.00574713	0	0	0	0	0	0	0	0	0	0	0	0	0.00442478	0	0	0.00622665	0	0	0.00304878	0	0	0	0	0	0
ENSG00000197233.7	OR1J2	0	0	0	0	0	0	0	0	0	0	0	0	0	0	0	0	0	0	0	0	0	0.0496032	0	0	0	0	0	0.00266667	0	0	0	0	0	0	0	0	0.00347222	0	0	0	0	0	0	0	0	0	0	0
ENSG00000197309.2	OR10D3	0	0	0	0	0	0	0	0	0	0	0	0	0	0	0	0	0	0	0	0	0	0	0	0	0	0	0	0	0	0	0	0	0	0	0	0	0	0	0	0	0	0	0	0	0	0	0	0
ENSG00000197364.6	S100A7L2	0	0	0	0	0	0	0	0	0	0	0	0	0	0	0	0	0	0	0	0	0	0	0	0	0	0	0	0	0.0018018	0	0	0	0	0	0	0	0	0	0	0	0	0	0	0	0	0.00143062	0	0
ENSG00000197437.3	OR13G1	0	0	0	0	0	0	0	0	0	0	0	0	0	0	0	0	0	0	0	0	0	0	0	0	0	0	0	0	0	0	0	0	0	0	0	0	0	0	0.00124533	0	0	0	0	0	0	0	0	0
ENSG00000197454.1	OR2L5	0	0	0	0	0	0	0	0	0	0	0	0	0	0	0.0152284	0.0049505	0.00816327	0	0	0	0	0	0	0	0	0	0	0	0	0	0	0	0.00231481	0	0	0	0	0	0	0.00162075	0	0	0	0	0.00165837	0	0	0
ENSG00000197532.1	OR6Y1	0	0	0	0	0	0	0	0	0	0	0	0	0	0	0	0	0	0	0	0	0	0	0	0	0	0	0	0	0	0	0	0	0	0	0	0	0	0	0	0	0	0	0	0	0	0	0	0
ENSG00000197591.3	OR11L1	0	0	0	0	0	0	0	0	0	0	0	0	0	0	0	0	0	0	0	0	0	0	0	0	0	0	0	0	0	0	0	0	0	0	0	0	0	0	0	0	0	0	0	0	0	0	0	0
ENSG00000197651.4	CCER1	0.00151057	0.00369686	0	0	0	0	0	0	0	0	0	0	0	0	0	0	0	0	0	0	0.0108932	0	0	0	0	0	0	0	0	0.00194175	0	0	0	0	0	0.00442478	0	0	0.00249066	0	0	0	0	0.0163265	0.00331675	0.00286123	0	0
ENSG00000197706.3	OR6C74	0	0	0	0	0	0	0	0	0	0	0	0	0	0.00478469	0	0	0	0	0	0	0	0	0	0	0	0	0	0	0	0	0	0	0	0	0	0	0	0	0.00124533	0	0	0	0	0	0	0	0	0
ENSG00000197786.3	OR5B17	0	0	0	0	0	0	0	0	0	0	0	0	0	0	0	0	0	0	0	0	0	0	0	0	0	0	0	0	0	0	0	0	0	0	0	0	0	0	0	0	0	0	0	0	0	0	0	0
ENSG00000197849.5	OR8G1	0	0	0	0	0	0	0	0	0	0	0	0	0	0	0	0	0	0	0	0	0	0	0	0	0	0	0	0	0	0	0	0	0	0	0	0	0	0	0	0	0	0	0	0	0	0	0	0
ENSG00000197887.3	OR1S2	0	0	0	0	0	0	0	0	0.00568182	0	0	0	0	0	0	0	0	0	0	0	0	0	0	0	0	0	0	0	0	0	0	0	0	0	0	0	0	0	0	0	0	0	0	0	0	0	0	0
ENSG00000197919.5	IFNA1	0	0	0	0	0	0	0	0	0	0	0	0	0	0	0	0	0	0	0	0	0	0.00198413	0	0	0	0	0	0	0	0	0	0	0	0	0	0	0.00347222	0	0	0	0	0	0	0.00408163	0	0	0	0
ENSG00000197938.4	OR5H2	0	0	0	0	0	0	0	0	0	0	0	0	0	0	0	0	0	0	0	0	0	0	0.0114943	0	0	0	0	0	0	0	0	0	0.00231481	0	0	0	0	0	0.00124533	0	0	0	0	0	0	0	0	0
ENSG00000198021.7	SPANXA1	0	0	0	0	0	0	0	0	0	0	0	0	0	0	0	0	0	0	0	0	0	0	0	0	0	0	0	0	0	0	0	0	0	0	0	0	0	0	0	0	0	0	0	0	0	0	0	0
ENSG00000198054.11	DSCR8	0.00151057	0.00184843	0	0	0	0	0	0	0	0	0	0	0	0.00478469	0	0	0	0	0	0	0.00653595	0	0	0	0	0	0	0	0	0.00194175	0	0	0.00231481	0.0235294	0	0.00442478	0	0	0.0236613	0.00162075	0	0	0	0.00816327	0.00165837	0.00286123	0	0
ENSG00000198104.2	OR2T6	0	0	0	0	0	0	0	0	0	0	0	0	0	0	0	0	0	0	0	0	0	0	0	0	0	0	0	0	0	0	0	0	0	0	0	0	0	0	0	0	0	0	0	0	0	0	0	0
ENSG00000198129.2	DEFB107B	0	0	0	0	0	0	0	0	0	0	0	0	0	0	0	0	0	0	0	0	0	0	0	0	0	0	0	0	0	0	0	0	0	0	0	0	0	0	0	0	0	0	0	0	0	0	0	0
ENSG00000198173.4	FAM47C	0	0	0	0	0	0	0	0	0	0	0	0	0	0	0	0	0	0	0	0	0.00217865	0	0	0	0	0	0	0	0	0.00194175	0	0	0	0	0	0.00442478	0	0	0.00124533	0	0	0	0.0106007	0	0	0	0	0.00414938
ENSG00000198283.2	OR5B21	0	0	0	0	0	0	0	0	0	0	0	0	0	0	0	0	0	0	0	0	0	0.00198413	0	0	0	0	0	0	0	0	0	0	0.00231481	0	0	0	0	0	0	0	0	0	0	0	0	0	0	0
ENSG00000198326.9	TMEM239	0.010574	0.0166359	0	0	0	0	0	0	0	0	0	0	0	0	0	0	0	0	0	0	0.0130719	0	0	0	0	0	0	0	0	0.00194175	0	0	0.00231481	0	0	0.00442478	0	0	0.00249066	0	0	0	0.00353357	0.00816327	0.00165837	0.00286123	0	0
ENSG00000198445.4	CCT8L2	0	0	0	0	0	0	0	0	0	0	0	0	0	0	0	0	0	0	0.00628931	0	0.0108932	0	0	0	0	0	0	0	0	0.00194175	0	0	0.00231481	0	0	0.00442478	0	0	0.00249066	0	0	0	0	0.0122449	0.00331675	0.00286123	0	0
ENSG00000198573.6	SPANXC	0	0	0.00387597	0	0	0	0	0.0131579	0	0	0	0	0	0	0.00507614	0	0	0	0	0.00719424	0	0.00595238	0	0	0	0	0	0	0	0	0	0	0	0	0	0.0132743	0	0	0.00124533	0	0	0.00304878	0	0.00408163	0	0.00143062	0	0
ENSG00000198601.2	OR2M2	0	0	0	0	0	0	0	0	0.00568182	0	0	0	0	0	0.00507614	0	0	0	0	0.00719424	0	0	0	0	0	0	0.00246305	0	0.0018018	0.00194175	0	0	0.00231481	0	0	0	0	0	0.00249066	0	0	0	0	0	0	0	0	0
ENSG00000198674.3	OR10G6	0	0	0	0	0	0	0	0	0	0	0	0	0	0	0	0	0	0	0	0	0	0	0	0	0	0	0	0	0	0	0	0	0	0	0	0	0	0	0	0	0	0.0457317	0	0	0	0	0	0
ENSG00000198681.6	MAGEA1	0	0.00184843	0	0	0	0	0	0	0	0	0	0	0	0	0	0.0049505	0	0	0	0	0	0	0.0114943	0	0	0	0	0	0	0	0	0	0	0	0	0	0	0	0.00373599	0	0	0	0	0	0	0	0	0
ENSG00000198704.9	GPX6	0	0	0	0	0	0	0	0	0	0	0	0	0	0	0	0	0	0	0	0	0	0	0	0	0	0	0	0	0	0	0	0	0	0	0	0	0	0	0	0	0	0	0.00353357	0	0	0	0	0
ENSG00000198765.11	SYCP1	0.00453172	0.0203327	0	0	0	0	0	0	0	0	0	0	0	0	0	0	0	0	0	0	0.0087146	0	0	0	0	0	0	0	0	0.00194175	0	0.002331	0	0	0	0.00442478	0	0.00617284	0.00249066	0	0	0	0	0.00816327	0.00497512	0.00286123	0	0
ENSG00000198798.5	MAGEB3	0	0	0	0	0	0	0	0	0	0	0	0	0	0	0	0	0	0	0	0	0	0	0	0	0	0	0	0	0	0	0	0	0	0	0	0	0	0	0.00124533	0	0	0	0	0	0	0	0	0
ENSG00000198965.3	OR10R2	0	0	0	0	0	0	0	0	0	0	0	0	0	0	0	0	0	0	0	0	0	0	0	0	0	0	0	0	0	0	0	0	0	0	0	0	0	0	0	0	0	0	0	0	0	0	0	0
ENSG00000198967.3	OR10Z1	0	0	0	0	0	0	0	0	0.00568182	0	0	0	0	0	0	0	0	0	0	0	0	0	0	0	0	0	0	0	0	0	0	0	0.00231481	0	0	0	0	0	0	0	0	0	0	0	0	0	0	0
ENSG00000203661.3	OR2T5	0	0	0	0	0	0	0	0	0	0	0	0	0	0	0	0	0	0	0	0	0	0	0.00574713	0	0	0	0	0	0	0	0	0	0	0	0	0	0	0	0	0	0	0	0	0	0	0	0	0
ENSG00000203690.11	TCP10	0	0.00184843	0	0	0	0	0	0	0	0	0	0	0	0	0	0	0	0	0	0	0.00217865	0	0	0	0	0	0.00246305	0	0.0018018	0.00194175	0	0	0	0	0	0	0.00173611	0.00617284	0	0	0.00555556	0.00304878	0	0	0.00165837	0	0.0106952	0
ENSG00000203733.5	GJE1	0	0	0	0	0	0	0	0	0	0	0	0	0	0	0	0	0	0	0	0	0	0	0	0	0	0	0	0	0	0	0	0	0	0	0	0	0	0	0	0	0	0	0	0	0	0	0	0
ENSG00000203795.2	FAM24A	0.00151057	0	0	0	0	0	0	0	0	0	0	0	0	0	0	0.0049505	0	0	0	0	0.00653595	0	0	0	0	0	0	0	0	0.00194175	0	0	0.00694444	0	0	0.00442478	0	0	0.00373599	0	0	0.00304878	0	0.00816327	0	0.00429185	0	0
ENSG00000203811.1	HIST2H3C	0	0	0	0	0	0	0	0	0.00568182	0.00406504	0	0	0.00392157	0	0.0101523	0.0049505	0.00408163	0.00490196	0	0.00719424	0	0.00198413	0	0	0	0	0	0	0	0	0	0	0	0	0	0	0	0	0	0	0	0.00304878	0	0.00408163	0.00165837	0	0	0
ENSG00000203852.3	HIST2H3A	0	0	0	0	0	0	0	0	0	0	0	0	0	0	0	0	0	0	0	0	0	0	0	0	0	0	0	0	0	0	0	0	0	0	0	0	0	0	0.00124533	0	0	0	0	0	0	0	0	0
ENSG00000203923.4	SPANXN1	0	0	0	0	0	0	0	0	0	0	0	0	0	0	0.00507614	0	0	0	0	0	0	0	0	0	0	0	0	0	0	0	0	0	0	0	0	0	0	0	0	0	0	0	0	0	0	0	0	0
ENSG00000203926.4	SPANXA2	0	0	0	0.00231481	0	0.0015083	0	0	0	0	0	0	0.00392157	0	0	0.0049505	0	0.00490196	0	0.00719424	0	0	0	0	0	0	0	0	0	0	0	0	0	0	0	0	0	0	0	0	0	0	0	0	0	0	0	0
ENSG00000203970.3	DEFB110	0	0	0	0	0	0	0	0	0	0	0	0	0	0	0	0	0	0	0	0	0	0	0	0	0	0	0	0	0	0	0	0	0	0	0	0	0	0	0	0	0	0	0	0	0	0	0	0
ENSG00000203989.4	RHOXF2B	0	0	0	0	0	0	0	0	0	0	0	0	0	0	0	0	0	0	0	0	0	0	0	0	0	0	0	0	0	0	0	0	0	0	0	0	0	0	0	0	0	0	0	0	0	0	0	0
ENSG00000204006.8	C1orf185	0	0	0	0	0	0	0	0	0	0	0	0	0	0	0	0	0	0	0	0	0.0108932	0	0	0	0	0	0	0	0	0.00194175	0	0	0	0	0	0.00442478	0	0	0.00249066	0	0	0	0	0.00816327	0.00165837	0.00143062	0	0
ENSG00000204193.10	TXNDC8	0	0	0	0	0	0	0	0	0	0	0	0	0	0	0	0	0	0	0	0	0	0	0	0	0	0	0	0	0	0.00194175	0	0	0	0	0	0	0	0	0.00124533	0	0	0	0	0	0	0.00143062	0	0
ENSG00000204246.2	OR13C3	0	0	0	0	0	0	0	0	0	0.00406504	0	0	0	0.00478469	0	0	0	0	0	0	0	0	0	0	0	0	0	0.00266667	0.0018018	0	0	0	0.00694444	0	0	0	0	0	0.00373599	0	0	0	0	0	0	0	0	0
ENSG00000204279.7	PAGE3	0	0	0	0	0	0	0	0	0	0.00406504	0	0	0	0	0	0	0.00408163	0	0.0125786	0	0.00217865	0	0	0	0	0	0	0	0	0.00194175	0	0	0	0	0	0	0	0	0.00124533	0	0	0	0	0	0	0.00143062	0	0
ENSG00000204293.2	OR8B2	0	0	0	0	0	0	0	0	0	0	0	0	0	0	0	0	0	0	0	0	0	0	0	0	0	0	0	0	0	0	0	0	0	0	0	0	0	0	0	0	0	0	0	0	0	0	0	0
ENSG00000204296.11	C6orf10	0.00151057	0	0.00387597	0	0	0	0	0	0	0	0	0	0	0	0	0	0	0	0	0	0.0108932	0	0	0	0	0	0	0	0	0.00194175	0	0	0	0	0	0.00442478	0	0	0.00373599	0	0	0	0	0.0163265	0.00331675	0.0114449	0.00534759	0
ENSG00000204300.6	TMEM225	0	0	0	0	0	0	0	0	0	0	0	0	0	0	0	0	0	0	0	0	0.0043573	0	0	0	0	0	0	0	0	0.00194175	0	0	0	0	0	0.00442478	0	0	0.00249066	0	0	0.00914634	0	0.00816327	0	0.00143062	0	0
ENSG00000204363.4	SPANXN5	0	0	0	0	0	0	0	0.00657895	0	0	0	0	0	0	0	0	0	0	0	0	0.0087146	0	0	0	0	0	0	0	0.00720721	0.00194175	0	0	0	0	0	0.00442478	0	0	0.00249066	0	0	0	0	0.00816327	0	0.00429185	0	0
ENSG00000204379.10	XAGE1A	0	0	0	0	0	0	0	0	0	0	0	0	0	0	0	0	0	0	0	0	0	0	0	0	0	0	0	0	0	0	0	0	0.00231481	0	0	0	0	0	0	0	0	0	0	0	0	0	0	0
ENSG00000204382.11	XAGE1B	0	0	0	0	0	0	0	0	0	0	0	0	0	0	0	0	0	0	0	0	0	0	0	0	0	0	0	0	0	0	0	0	0	0	0	0	0	0	0	0	0	0	0	0	0	0	0	0
ENSG00000204449.3	TRIM49C	0	0	0	0	0	0	0	0.00657895	0.00568182	0	0	0	0	0	0.00507614	0	0.00408163	0	0	0	0	0	0	0	0	0	0	0	0.0018018	0	0	0	0	0	0	0	0	0	0	0	0	0	0	0	0	0	0	0
ENSG00000204450.7	TRIM64	0	0	0	0	0	0	0	0	0	0	0	0	0	0	0	0	0	0	0	0	0	0	0	0	0	0	0	0	0	0	0	0	0	0	0	0	0	0	0	0	0	0	0	0	0	0	0	0
ENSG00000204478.9	PRAMEF20	0	0	0	0	0	0	0	0.00657895	0.0170455	0	0	0	0	0	0	0	0	0	0	0	0	0.00198413	0	0	0	0	0	0	0	0	0	0	0.00231481	0	0	0	0	0	0.00622665	0	0	0	0	0	0	0	0	0
ENSG00000204479.4	PRAMEF17	0	0	0	0	0	0	0	0	0.00568182	0	0	0	0	0	0	0	0	0	0	0	0	0	0	0	0	0	0	0	0	0	0	0	0.00231481	0	0	0.00442478	0	0	0	0	0	0	0	0	0	0	0	0
ENSG00000204480.7	PRAMEF19	0	0	0	0	0	0	0	0	0.0113636	0	0	0	0	0	0	0	0	0	0	0.00719424	0	0.00396825	0	0	0	0	0	0.00266667	0	0.00194175	0	0	0.00231481	0	0	0	0	0	0.00498132	0	0	0	0	0	0	0	0	0
ENSG00000204481.7	PRAMEF14	0	0	0	0	0	0	0	0.00657895	0.00568182	0	0	0	0	0	0	0	0	0	0	0	0	0	0	0	0	0	0	0	0	0	0	0	0.00231481	0	0	0	0	0	0	0	0	0	0	0	0	0	0	0
ENSG00000204501.7	PRAMEF15	0	0	0	0	0	0	0	0	0	0	0	0	0	0	0	0	0	0	0	0.00719424	0	0	0	0	0	0	0	0	0	0	0	0	0	0	0	0.0309735	0	0	0	0	0	0	0	0	0	0	0	0
ENSG00000204505.4	PRAMEF9	0	0	0	0	0	0	0	0	0	0	0	0	0	0	0	0	0	0	0	0	0	0	0	0	0	0	0	0	0	0	0	0	0	0	0	0.00442478	0	0	0	0	0	0	0	0	0	0	0	0
ENSG00000204510.5	PRAMEF7	0	0	0	0	0	0	0	0.00657895	0.00568182	0	0	0	0	0	0	0	0	0	0	0	0	0	0.00574713	0	0	0	0	0	0	0	0	0	0	0	0	0.0309735	0	0	0	0	0	0	0	0	0	0	0	0
ENSG00000204532.6	ZSCAN5C	0	0	0	0	0	0	0	0.00657895	0.00568182	0	0	0	0	0	0	0	0	0	0	0	0	0	0	0	0	0	0	0	0	0	0	0	0	0	0	0.00442478	0	0	0	0	0	0	0	0	0	0	0	0
ENSG00000204548.3	DEFB121	0	0	0	0	0	0	0	0	0	0	0	0	0	0	0	0	0	0	0	0	0	0	0	0	0	0	0	0	0	0	0	0	0.00231481	0	0	0	0	0	0	0	0	0	0	0	0	0	0	0
ENSG00000204669.9	C9orf57	0	0	0	0	0	0	0	0.00657895	0.00568182	0	0	0	0	0	0.00507614	0.0049505	0.00408163	0	0	0	0.0043573	0	0.00574713	0	0	0	0	0	0	0.00194175	0	0	0	0	0	0.0132743	0	0	0.00124533	0	0	0	0	0.00408163	0	0.00143062	0	0.00414938
ENSG00000204671.1	IL31	0	0	0	0	0	0	0	0.00657895	0.00568182	0	0	0	0	0	0.00507614	0	0	0	0	0	0	0	0	0	0	0	0	0	0	0	0	0	0	0	0	0	0	0	0.00498132	0	0	0	0	0	0	0	0	0
ENSG00000204694.10	OR11A1	0	0	0	0	0	0	0	0	0	0	0	0	0	0	0	0.0049505	0.00816327	0	0	0	0	0	0	0	0	0	0	0	0	0	0	0	0	0	0	0	0	0	0	0	0	0	0	0	0	0	0	0
ENSG00000204695.3	OR14J1	0	0	0	0	0	0	0	0	0	0	0	0	0	0	0	0.0049505	0	0	0	0	0	0	0	0	0	0	0	0	0	0.00194175	0	0	0	0	0	0	0	0	0.00124533	0	0	0	0	0	0	0	0	0
ENSG00000204701.1	OR2J3	0	0	0	0	0	0	0	0	0.00568182	0	0	0	0	0	0	0	0.00408163	0	0	0.00719424	0	0	0	0	0	0	0	0	0	0	0	0	0.00231481	0	0	0	0	0	0.00124533	0	0	0	0	0	0	0	0	0
ENSG00000204703.5	OR2B3	0	0	0	0	0	0	0	0	0	0	0	0	0	0	0	0	0	0	0	0	0	0	0	0	0	0	0	0	0	0	0	0	0	0	0	0	0	0	0	0	0	0	0	0	0	0	0	0
ENSG00000204704.2	OR2W1	0	0	0	0	0	0	0	0	0	0	0	0	0	0	0	0	0	0	0	0	0	0	0	0	0	0	0	0	0	0	0	0	0.00231481	0	0	0.00442478	0	0	0	0	0	0	0	0	0	0	0	0
ENSG00000204779.2	FOXD4L5	0	0	0	0	0	0	0	0	0	0	0	0	0	0	0	0	0	0	0	0	0	0	0	0	0	0	0	0	0	0	0	0	0	0	0	0	0	0.00617284	0	0	0	0	0	0.00408163	0	0	0	0
ENSG00000204849.7	SPATA31A1	0	0	0	0	0	0	0	0	0.00568182	0	0	0	0	0	0	0	0	0	0	0	0	0	0	0	0	0	0	0	0	0.00194175	0	0	0	0	0	0	0	0	0.00124533	0	0	0	0	0	0	0	0	0
ENSG00000204918.3	PRR20B	0	0	0	0	0	0	0	0	0	0	0	0	0	0	0	0	0	0	0	0	0	0	0	0	0	0	0	0	0	0	0	0	0	0	0	0	0	0	0	0	0	0	0	0	0	0	0	0
ENSG00000204919.1	PRR20A	0	0	0	0	0	0	0	0	0	0	0	0	0	0	0	0	0	0	0	0	0	0	0	0	0	0	0	0	0	0	0	0	0	0	0	0	0	0	0	0	0	0	0	0	0	0	0	0
ENSG00000204952.2	FBXO47	0	0	0	0	0	0	0	0.00657895	0.00568182	0.00406504	0	0	0	0.00478469	0	0.0049505	0	0.00490196	0.00628931	0	0	0	0	0	0	0	0	0	0	0	0	0	0	0	0	0.00442478	0	0	0	0	0	0	0	0	0	0	0	0
ENSG00000204979.7	MS4A13	0	0	0	0	0	0	0	0	0	0	0	0	0	0	0	0	0	0	0	0	0.00217865	0	0	0	0	0	0	0	0	0.00194175	0	0	0	0	0	0	0	0	0	0	0	0	0	0	0	0	0	0
ENSG00000205029.1	OR5D16	0	0	0	0	0	0	0	0	0	0	0	0	0	0	0	0	0	0	0	0	0	0	0	0	0	0	0	0	0	0	0	0	0	0	0	0	0	0	0	0	0	0	0	0	0	0	0	0
ENSG00000205030.1	OR5L2	0	0	0	0	0	0	0	0	0.00568182	0	0	0	0	0	0	0	0	0	0	0	0	0.00198413	0	0	0	0	0	0	0	0	0	0	0.00231481	0	0	0	0	0	0.00124533	0	0	0	0	0	0	0	0	0
ENSG00000205097.6	FRG2	0	0	0	0	0	0	0	0.00657895	0.00568182	0	0	0	0	0	0.00507614	0.0049505	0.00408163	0	0	0	0	0	0	0	0	0	0	0	0	0	0	0	0	0	0	0	0	0	0	0	0	0	0	0	0	0	0	0
ENSG00000205108.5	FAM205A	0.00151057	0	0	0.0115741	0	0.00452489	0	0	0	0	0	0	0	0	0	0	0	0	0	0	0.0108932	0.00198413	0	0	0	0	0	0	0	0.00194175	0	0	0	0	0	0.00442478	0.00173611	0	0.00249066	0	0	0	0	0.0122449	0.00331675	0.00572246	0	0
ENSG00000205301.11	MGAT4D	0	0	0	0	0	0	0	0	0	0	0	0	0	0	0	0	0	0	0	0	0.0043573	0	0	0	0	0	0	0	0	0.00194175	0	0	0	0	0	0.00442478	0	0	0.00124533	0	0	0	0	0.00408163	0	0	0	0
ENSG00000205327.3	OR6C68	0	0	0	0	0	0	0	0	0	0	0	0	0	0	0	0	0	0	0	0	0	0	0	0	0	0	0	0	0	0	0	0.002331	0.00231481	0	0	0	0	0	0	0	0	0	0	0	0	0	0	0
ENSG00000205328.2	OR6C65	0	0	0	0	0	0	0	0	0	0	0	0	0	0	0	0	0	0	0	0	0	0	0	0	0	0	0	0	0	0	0	0	0	0	0	0	0	0	0	0	0	0	0	0	0	0	0	0
ENSG00000205329.1	OR6C3	0	0	0	0	0	0	0	0	0	0	0	0	0	0	0	0	0	0	0	0.00719424	0	0	0	0	0	0	0	0	0	0	0	0	0.00231481	0	0	0	0	0	0	0	0	0	0	0	0	0	0	0
ENSG00000205330.3	OR6C1	0	0	0	0	0	0	0	0	0	0	0	0	0	0	0	0	0	0	0	0	0	0	0	0	0	0	0	0	0	0	0	0	0	0	0	0	0	0	0	0	0	0	0	0	0	0	0	0
ENSG00000205359.9	SLCO6A1	0.00151057	0	0	0.00231481	0	0	0	0	0	0	0	0	0	0	0.00507614	0	0	0	0	0	0.0087146	0	0	0	0	0	0	0	0.00540541	0.00194175	0	0	0	0	0	0.00442478	0	0	0.00249066	0	0	0	0	0.0122449	0.00331675	0.00286123	0	0
ENSG00000205409.3	OR52E6	0	0	0	0	0	0	0	0	0	0	0	0	0	0	0	0	0	0	0	0	0	0	0	0	0	0	0	0	0	0	0	0	0.00462963	0	0	0	0	0	0	0	0	0	0	0	0	0.00143062	0	0
ENSG00000205442.12	IZUMO3	0	0	0	0	0	0	0	0	0	0	0	0	0	0	0	0	0	0	0	0	0.0043573	0	0	0	0	0	0	0	0	0.00194175	0	0	0	0	0	0	0	0	0.00249066	0	0	0	0	0.00408163	0	0	0	0
ENSG00000205457.11	TP53TG3C	0	0	0	0	0	0	0	0	0	0	0	0	0	0	0	0	0	0	0	0	0	0	0	0	0	0	0	0	0	0	0	0	0	0	0	0	0	0	0	0	0	0	0	0	0	0	0	0
ENSG00000205496.1	OR51A2	0	0	0	0	0	0	0	0	0	0	0	0	0	0	0	0	0	0	0	0	0	0	0	0	0	0	0	0	0	0	0	0	0	0	0	0	0	0	0	0	0	0	0	0	0	0	0	0
ENSG00000205497.3	OR51A4	0	0	0	0	0	0	0	0	0	0	0	0	0	0	0	0	0	0	0	0	0	0	0	0	0	0	0	0	0	0	0	0	0	0	0	0	0	0	0.00124533	0	0	0	0	0	0	0	0	0
ENSG00000205718.9	MBD3L4	0	0	0	0	0	0	0	0	0	0	0	0	0	0	0	0	0	0	0	0	0	0	0	0	0	0	0	0	0	0	0	0	0	0	0	0	0	0	0	0	0	0	0	0	0	0	0	0
ENSG00000205777.17	GAGE1	0	0.00184843	0	0	0	0	0	0	0	0	0	0	0	0	0	0	0	0	0	0	0	0	0	0	0	0	0	0	0	0	0	0	0	0	0	0	0	0	0	0	0	0	0	0	0	0	0	0
ENSG00000205857.2	NANOGNB	0	0	0	0	0	0	0	0	0	0	0	0	0	0	0	0	0	0	0	0	0	0	0	0	0	0	0	0	0	0	0	0	0	0	0	0	0	0	0	0	0	0	0	0	0	0	0	0
ENSG00000205858.9	LRRC72	0	0	0	0	0	0	0	0	0	0	0	0	0	0	0	0	0	0.00490196	0	0	0	0	0	0	0	0	0	0	0	0.00194175	0	0	0	0	0	0	0	0	0.00124533	0	0	0	0	0	0	0	0	0
ENSG00000205916.11	DAZ4	0	0	0	0	0	0	0	0	0	0	0	0	0	0	0	0	0	0	0	0	0	0	0	0	0	0	0	0	0	0	0	0	0	0	0	0	0	0	0	0	0	0	0	0	0	0	0	0
ENSG00000205944.11	DAZ2	0	0	0	0	0	0	0	0	0	0	0	0	0	0	0	0	0	0	0	0	0	0	0	0	0	0	0	0	0	0	0	0	0	0	0	0	0	0	0	0	0	0	0	0	0	0	0	0
ENSG00000206026.7	SMIM21	0	0	0	0	0	0	0	0	0	0	0	0	0	0	0	0	0	0	0	0	0	0	0	0	0	0	0	0	0	0	0	0	0	0	0	0	0	0	0.00124533	0	0	0	0	0	0	0	0	0
ENSG00000206043.6	C18orf63	0.00151057	0	0	0	0	0	0	0	0	0	0	0	0	0	0	0	0	0	0	0	0.00217865	0	0	0	0	0	0	0	0	0	0	0	0	0	0	0	0.0243056	0	0.00124533	0	0	0	0	0	0	0	0	0
ENSG00000206102.2	KRTAP19-8	0	0	0	0	0	0	0	0	0.00568182	0.00813008	0	0	0	0	0	0	0	0	0	0.00719424	0	0	0	0	0	0	0	0	0	0	0	0	0.00462963	0	0	0.0132743	0	0	0.00373599	0	0	0	0.00706714	0.00408163	0.00331675	0.00572246	0	0
ENSG00000206104.2	KRTAP20-3	0	0	0	0	0	0	0	0	0	0	0	0	0	0	0	0	0	0	0	0	0	0	0	0	0	0	0	0	0	0	0	0	0	0	0	0	0	0	0	0	0	0	0	0	0	0	0	0
ENSG00000206105.2	KRTAP20-4	0	0	0	0	0	0	0	0	0	0	0	0	0	0	0.00507614	0	0	0	0	0	0	0	0	0	0	0	0	0	0	0	0	0.002331	0	0	0	0	0	0	0.00124533	0	0	0.00304878	0	0	0.00165837	0	0	0
ENSG00000206106.2	KRTAP22-2	0	0	0	0	0	0	0	0	0	0	0	0	0	0	0	0	0	0	0	0	0	0	0	0	0	0	0	0	0	0	0	0	0	0	0	0	0	0	0.00124533	0	0	0	0	0	0	0	0	0
ENSG00000206107.2	KRTAP27-1	0	0	0	0	0	0	0	0	0	0	0	0	0	0	0	0	0	0	0	0	0	0	0	0	0	0	0	0	0	0	0	0	0	0	0	0	0	0	0	0	0	0	0	0	0.00165837	0	0	0
ENSG00000206181.5	ELOA2	0	0	0	0.00231481	0.00416667	0	0	0.00657895	0.00568182	0.00406504	0	0	0	0	0	0	0	0	0	0	0	0.00198413	0	0	0	0	0	0	0	0.00194175	0	0.020979	0.0162037	0	0	0.00884956	0.00347222	0	0.00373599	0	0	0	0	0	0	0	0	0
ENSG00000206260.3	PRR23A	0	0	0	0	0	0	0	0	0	0	0	0	0	0	0	0	0	0	0	0	0	0	0	0	0	0	0	0	0	0	0	0	0	0	0	0.00442478	0	0	0	0	0	0	0	0	0	0	0	0
ENSG00000206474.8	OR10C1	0	0	0	0	0	0	0	0	0	0	0	0	0	0	0	0	0	0	0	0	0	0	0	0	0	0	0	0	0	0	0	0	0	0	0	0	0	0	0	0	0	0	0	0	0	0	0	0
ENSG00000206531.10	CD200R1L	0	0	0	0	0	0	0	0	0	0	0	0	0	0	0	0	0	0	0	0	0	0	0	0	0	0	0	0	0	0	0	0	0	0	0	0	0.0208333	0	0.00249066	0	0	0	0	0	0	0	0	0
ENSG00000206536.1	OR5K3	0	0	0	0	0	0	0	0.00657895	0	0	0	0	0	0	0	0	0	0	0	0	0	0	0	0	0	0	0	0	0	0	0	0	0.00231481	0	0	0	0	0	0.00124533	0	0	0	0	0	0	0	0	0
ENSG00000212122.3	TSSK1B	0	0	0	0	0	0	0	0	0	0	0	0	0	0	0	0.0049505	0	0	0	0	0.0043573	0	0	0	0	0	0	0	0.0018018	0.00194175	0	0	0.00462963	0	0	0	0	0	0.00249066	0	0	0.00304878	0	0.00408163	0.00165837	0.00143062	0	0
ENSG00000212128.2	TAS2R13	0	0.00184843	0.00387597	0	0	0	0	0	0	0	0	0	0	0	0.00507614	0	0	0	0	0	0.00217865	0	0	0	0	0	0	0	0	0	0	0.00932401	0.00694444	0	0	0.00884956	0	0	0.00249066	0.00324149	0.00555556	0.00914634	0	0	0	0	0	0
ENSG00000212710.4	CTAGE1	0	0	0	0	0.025	0	0	0	0	0	0	0	0	0	0	0	0	0	0	0	0.00217865	0	0	0	0	0	0	0	0	0.00194175	0	0	0	0	0	0.00442478	0	0	0.00124533	0	0	0	0	0.00408163	0	0	0	0
ENSG00000212938.3	KRTAP6-3	0	0	0	0	0	0	0	0	0	0	0	0	0	0	0	0	0	0	0	0	0	0	0	0	0	0	0	0	0	0	0	0	0	0	0	0	0	0	0	0	0	0	0	0	0	0	0	0
ENSG00000213265.8	TSGA13	0	0	0	0	0	0	0	0	0	0	0	0	0	0	0	0	0	0	0	0	0.0043573	0	0	0	0	0	0	0	0	0.00194175	0	0	0	0	0	0.00442478	0	0	0.00249066	0	0	0.0365854	0	0.00408163	0.00165837	0.00143062	0	0
ENSG00000213921.7	LEUTX	0	0	0	0	0	0	0	0.00657895	0.00568182	0	0	0	0	0	0	0	0	0	0	0	0	0	0.00574713	0	0	0	0	0	0.00540541	0	0	0	0	0	0	0	0	0	0	0	0	0	0	0	0	0	0	0
ENSG00000213973.8	ZNF99	0	0	0	0	0	0	0	0	0	0	0	0	0	0	0	0	0	0	0	0.00719424	0	0	0	0	0	0	0	0	0	0	0	0	0	0	0	0	0	0	0	0	0	0	0	0	0	0	0	0
ENSG00000214042.1	IFNA7	0	0	0	0.00231481	0	0	0	0	0	0	0	0	0	0	0.00507614	0	0	0	0	0	0	0	0	0	0	0	0	0	0	0	0	0	0.00231481	0	0	0	0	0	0.00124533	0	0	0	0	0	0	0	0	0
ENSG00000214107.7	MAGEB1	0	0.00184843	0	0	0	0.0015083	0	0	0	0	0	0	0	0	0	0	0	0	0	0	0	0	0	0	0	0	0	0	0	0.00194175	0	0.002331	0	0	0	0.00442478	0	0	0.00373599	0	0	0	0	0.00408163	0	0.00143062	0	0
ENSG00000214216.10	IQCJ	0	0	0	0	0	0	0	0.0197368	0	0	0	0	0	0	0	0	0	0	0	0	0.00217865	0	0	0	0	0	0	0	0	0	0	0.004662	0.00231481	0	0	0	0	0	0	0	0	0	0.024735	0	0	0	0	0
ENSG00000214414.9	TRIM77	0	0	0	0	0	0	0	0	0	0	0	0	0	0	0	0	0	0.00490196	0	0	0	0	0	0	0	0	0	0	0	0	0	0	0	0	0	0	0	0	0	0	0	0	0	0	0	0	0	0
ENSG00000214513.3	NOTO	0	0	0	0	0	0	0	0	0	0	0	0	0	0	0	0	0	0	0.00628931	0	0	0	0	0	0	0	0	0	0	0.00194175	0	0	0	0	0	0	0	0	0	0	0	0	0	0.00408163	0	0	0	0
ENSG00000214642.1	DEFB113	0	0	0	0	0	0	0	0	0	0	0	0	0	0	0	0	0	0	0	0	0	0	0	0	0	0	0	0	0	0	0	0	0.00231481	0	0	0	0	0	0	0	0	0	0	0	0	0	0	0
ENSG00000214643.6	DEFB133	0	0	0	0	0	0	0	0	0	0	0	0	0	0	0	0	0	0	0	0	0	0	0	0	0	0	0	0	0	0	0	0	0	0	0	0.00442478	0	0	0	0	0	0	0	0	0	0	0	0
ENSG00000214681.3	IQCF5	0	0	0	0.00231481	0	0	0	0	0.00568182	0	0	0	0	0	0	0	0.00408163	0	0	0	0.0043573	0	0	0	0	0	0	0	0	0.00194175	0	0.002331	0.00694444	0	0	0.0221239	0	0	0.00622665	0	0	0.00304878	0	0	0	0.00286123	0	0
ENSG00000214782.7	MS4A18	0	0	0	0	0	0	0	0	0	0	0	0	0	0	0	0	0	0	0	0	0.00217865	0	0	0	0	0	0	0	0	0	0	0	0	0	0	0	0.00694444	0	0	0	0	0	0	0	0.013267	0	0.0695187	0
ENSG00000214891.9	TRIM64C	0	0	0	0	0	0	0	0	0	0	0	0	0	0	0	0	0	0	0	0	0	0	0	0	0	0	0	0	0	0	0	0	0	0	0	0	0	0	0	0	0	0	0	0	0	0	0	0
ENSG00000214929.3	SPATA31D1	0	0	0	0	0	0	0	0	0	0	0	0	0	0	0	0	0	0	0	0	0.00217865	0	0.0287356	0	0	0	0	0	0	0.00194175	0	0	0	0	0	0.00442478	0	0	0.00249066	0	0	0	0	0.00408163	0	0	0	0
ENSG00000214943.4	GPR33	0	0	0	0	0	0	0	0	0	0	0	0	0	0	0	0	0	0	0	0.00719424	0	0	0	0	0	0	0	0	0	0	0	0	0	0	0	0	0	0	0	0	0	0	0	0	0	0	0	0
ENSG00000215029.8	TCP11X2	0	0	0	0	0	0	0	0	0	0	0	0	0	0	0	0	0.00408163	0	0	0	0	0	0	0	0	0	0	0	0	0	0	0	0	0	0	0	0.00347222	0	0	0	0	0	0.0565371	0	0	0	0	0
ENSG00000215113.6	CXorf49B	0	0	0	0	0	0	0	0	0	0	0	0	0	0	0	0	0	0	0	0	0	0	0	0	0	0	0	0	0	0	0	0	0	0	0	0	0	0	0	0	0	0	0	0	0	0	0	0
ENSG00000215115.6	CXorf49	0	0	0	0	0	0	0	0	0	0	0	0	0	0	0	0	0	0	0	0	0	0	0	0	0	0	0	0	0	0	0	0	0	0	0	0	0	0	0	0	0	0	0	0	0	0	0	0
ENSG00000215174.2	NLRP2B	0	0	0	0	0	0	0	0	0	0	0.00956938	0.00840336	0	0.00478469	0	0	0	0	0	0	0	0	0	0	0	0	0	0	0	0	0	0	0	0	0	0.0353982	0	0	0.0124533	0	0	0	0	0	0	0	0	0
ENSG00000215203.2	GRXCR1	0	0	0	0	0	0	0	0.0131579	0.0113636	0.00406504	0	0	0.0117647	0.00478469	0	0.0049505	0.00408163	0.00490196	0	0	0.00217865	0	0	0	0	0	0	0	0	0	0	0	0.00231481	0	0	0	0	0	0.00249066	0	0	0	0	0.0163265	0	0	0	0
ENSG00000215262.7	KCNU1	0.00151057	0	0	0	0	0	0	0	0	0	0	0	0	0	0	0	0	0	0	0	0.00217865	0	0	0	0	0	0	0	0	0.00194175	0	0.002331	0	0	0	0	0	0	0.00249066	0	0	0	0	0.0530612	0.00165837	0.00143062	0	0
ENSG00000215269.5	GAGE12G	0	0	0	0	0	0	0	0	0	0	0	0	0	0	0	0	0	0	0	0	0	0	0	0	0	0	0	0	0	0	0	0	0	0	0	0	0	0	0	0	0	0	0	0	0	0	0	0
ENSG00000215343.7	ZNF705D	0	0	0	0	0	0	0	0	0	0	0	0	0	0	0	0	0	0	0	0	0	0	0	0	0	0	0	0	0	0	0	0	0	0	0	0	0	0	0	0	0	0	0	0	0	0	0	0
ENSG00000215356.4	ZNF705B	0	0	0	0	0	0	0	0	0	0	0	0	0	0	0	0	0	0	0	0	0	0	0	0	0	0	0	0	0	0	0	0	0	0	0	0	0	0	0	0	0	0	0	0	0	0	0	0
ENSG00000215372.6	ZNF705G	0	0	0	0	0	0	0	0	0	0	0	0	0	0	0	0	0	0	0	0	0	0	0	0	0	0	0	0	0	0	0	0	0	0	0	0	0	0	0	0	0	0	0	0	0	0	0	0
ENSG00000215545.1	DEFB116	0	0	0	0	0	0	0	0	0	0	0	0	0	0	0	0	0	0	0	0	0	0	0	0	0	0	0	0	0	0	0	0	0.00231481	0	0	0	0	0	0.00249066	0	0	0	0	0	0	0	0	0
ENSG00000215547.1	DEFB115	0	0	0	0	0	0	0	0	0	0	0	0	0	0	0	0	0	0	0	0	0	0	0	0	0	0	0	0	0	0	0	0	0.00231481	0	0	0	0	0	0.00124533	0	0	0	0	0	0	0	0	0
ENSG00000215817.5	ZC3H11B	0	0	0	0	0	0	0	0	0	0	0	0	0	0	0	0	0	0	0	0	0	0	0	0	0	0	0	0	0	0	0	0.002331	0.0601852	0	0	0	0	0	0.00373599	0	0	0	0	0	0	0	0	0
ENSG00000215906.8	LACTBL1	0	0	0	0	0	0	0	0	0	0	0	0	0	0	0	0	0	0	0	0	0	0	0	0	0	0	0	0	0	0	0	0	0	0	0	0	0	0	0	0	0	0.0792683	0	0	0	0	0	0
ENSG00000216649.3	GAGE12E	0	0	0	0	0	0	0	0	0	0	0	0	0	0	0	0	0	0	0	0	0	0	0	0	0	0	0	0	0	0	0	0	0	0	0	0	0	0	0	0	0	0	0	0	0	0	0	0
ENSG00000218823.1	PAPOLB	0	0	0	0	0	0	0	0	0	0	0	0	0	0	0	0	0	0	0	0	0.00653595	0	0	0	0	0	0	0.00266667	0	0.00194175	0	0.002331	0	0	0	0.00442478	0	0	0.00249066	0	0	0	0	0.0122449	0.00165837	0.00286123	0	0
ENSG00000221813.3	OR6B1	0	0	0	0	0	0	0	0	0	0	0	0	0	0	0	0	0	0	0	0	0	0	0	0	0	0	0	0	0	0	0	0	0	0	0	0	0	0	0	0	0	0	0	0	0	0	0	0
ENSG00000221826.9	PSG3	0.00151057	0	0	0	0	0	0	0	0	0	0	0	0	0	0	0	0	0	0	0	0	0	0	0	0	0	0	0	0.0018018	0	0	0	0	0	0	0	0	0	0	0	0	0.0121951	0	0	0	0	0	0
ENSG00000221836.2	OR2A5	0	0	0	0	0	0	0	0	0	0	0	0	0	0	0	0	0	0	0	0.00719424	0	0	0	0	0	0	0	0	0	0	0	0	0	0	0	0	0	0	0.00249066	0	0	0.00609756	0	0	0	0	0	0
ENSG00000221840.3	OR4A5	0	0	0	0	0	0	0	0	0	0	0	0	0	0	0	0	0	0	0	0	0	0	0	0	0	0	0	0	0	0	0	0	0	0	0	0	0	0	0	0	0	0	0	0	0	0	0	0
ENSG00000221855.1	TAS2R41	0	0	0	0	0	0.0015083	0	0	0	0	0	0	0	0	0	0	0	0	0	0	0	0	0	0	0	0	0	0	0	0	0	0	0	0	0	0	0	0	0	0	0	0.0579268	0	0	0	0	0	0
ENSG00000221858.2	OR2A12	0	0	0	0	0	0	0	0	0.00568182	0	0	0	0	0	0	0	0	0	0	0	0	0	0	0	0	0	0	0	0	0	0	0	0	0	0	0	0	0	0	0	0	0	0	0	0	0	0	0
ENSG00000221867.8	MAGEA3	0.00151057	0.00184843	0	0	0	0	0	0.00657895	0.00568182	0	0	0	0	0	0	0	0	0	0	0	0	0	0.00574713	0	0	0	0	0	0	0.00194175	0	0	0	0	0	0	0	0	0.00622665	0.00162075	0	0.00304878	0.00353357	0.00408163	0	0.00143062	0	0
ENSG00000221888.3	OR1C1	0	0	0	0	0	0	0	0	0	0	0	0	0	0	0	0	0	0	0	0	0	0	0	0	0	0	0	0	0	0	0	0	0	0	0	0	0	0	0.00124533	0	0	0	0	0	0.00165837	0	0	0
ENSG00000221900.5	POM121L12	0	0	0	0	0	0	0	0	0	0	0	0	0	0	0	0	0	0	0	0	0.0043573	0	0	0	0	0	0	0	0	0.00194175	0	0	0	0	0	0.00442478	0	0	0.00249066	0	0	0	0	0.00408163	0.00165837	0.00143062	0	0
ENSG00000221910.2	OR2F2	0	0	0	0	0	0	0	0	0	0	0	0	0	0	0	0	0	0	0	0	0	0	0	0	0	0	0	0	0	0	0	0	0.00231481	0	0	0	0	0	0	0	0	0	0	0	0	0	0	0
ENSG00000221931.2	OR6X1	0	0	0	0	0	0	0	0	0	0	0	0	0	0	0	0	0	0	0	0	0	0	0	0	0	0	0	0	0	0	0	0	0	0	0	0	0	0	0	0	0	0	0	0	0	0	0	0
ENSG00000221933.2	OR2A25	0	0.00184843	0	0	0	0	0	0	0	0	0	0	0	0	0	0	0.00408163	0	0	0	0	0	0	0	0	0	0	0	0	0	0	0	0.00231481	0	0	0	0.00173611	0	0.00124533	0	0	0	0	0	0	0	0	0
ENSG00000221938.4	OR2A14	0	0.00184843	0	0	0	0	0	0.00657895	0.00568182	0	0	0	0	0	0	0	0	0	0	0	0	0	0	0	0	0	0	0	0.0036036	0	0	0.002331	0.00694444	0	0	0	0.0121528	0	0	0	0.00555556	0.00304878	0	0	0	0	0	0
ENSG00000221954.2	OR4C12	0	0	0	0	0	0	0	0	0	0	0	0	0	0	0	0	0	0	0	0	0	0	0	0	0	0	0	0	0	0	0	0	0	0	0	0	0	0	0	0	0	0	0	0	0	0	0	0
ENSG00000221961.3	PRR21	0	0	0	0	0	0	0	0	0	0	0	0	0	0	0	0	0	0	0	0	0	0	0	0	0	0	0	0	0	0	0	0	0.00231481	0	0	0	0	0	0	0	0	0	0	0	0	0	0	0
ENSG00000221977.1	OR4E2	0	0	0	0	0	0	0	0	0	0	0	0	0	0	0	0	0	0	0	0	0	0	0	0	0	0	0	0	0	0	0	0	0.00231481	0	0	0	0	0	0	0	0	0	0	0	0	0	0	0
ENSG00000221989.2	OR2A2	0	0	0	0	0	0	0	0	0	0	0	0	0	0	0	0	0	0	0	0.00719424	0	0	0	0	0	0	0	0	0	0	0	0	0	0	0	0	0	0	0	0	0	0.00304878	0	0	0	0	0	0
ENSG00000222018.1	C21orf140	0	0	0	0	0	0	0	0	0	0	0	0	0	0	0	0	0	0	0	0	0	0	0	0	0	0	0	0	0	0	0	0	0	0	0	0	0	0	0	0	0	0	0	0	0	0	0	0
ENSG00000222028.3	PSMB11	0	0	0	0	0	0	0	0	0	0	0	0	0	0	0	0	0	0	0.00628931	0.00719424	0	0	0	0	0	0	0	0	0	0	0	0.004662	0	0	0	0	0	0	0.00373599	0	0	0	0	0	0	0	0	0
ENSG00000223417.8	TRIM49D1	0	0	0	0	0	0	0	0	0	0	0	0	0	0	0	0	0	0	0	0	0	0	0	0	0	0	0	0	0	0	0	0	0	0	0	0	0	0	0	0	0	0	0	0	0	0	0	0
ENSG00000223443.2	USP17L2	0	0	0	0	0	0	0	0.00657895	0.00568182	0.0121951	0	0	0	0	0	0	0.00408163	0.0147059	0	0	0.00217865	0.00198413	0	0	0	0	0	0	0	0	0	0	0	0	0	0	0	0	0	0	0	0	0	0	0	0.00286123	0	0
ENSG00000223569.6	USP17L15	0	0	0	0	0	0	0	0	0	0	0	0	0	0	0	0	0	0	0	0	0	0	0	0	0	0	0	0	0	0	0	0	0	0	0	0	0	0	0	0	0	0	0	0	0	0	0	0
ENSG00000223591.5	CENPVL1	0	0	0	0	0	0	0	0	0	0	0	0	0	0	0	0.0049505	0	0	0	0	0	0	0	0	0	0	0	0	0	0	0	0	0	0	0	0	0	0	0	0	0	0	0	0	0	0	0	0
ENSG00000223614.5	ZNF735	0	0	0	0	0	0	0	0	0	0	0	0	0	0	0	0	0	0	0	0	0	0	0	0	0	0	0	0	0	0	0	0	0	0	0	0	0	0	0	0	0	0	0	0	0	0	0	0
ENSG00000224089.3	CT47A10	0	0	0	0	0	0	0	0	0	0	0	0	0	0	0	0	0	0	0	0	0	0	0	0	0	0	0	0	0	0	0	0	0	0	0	0	0	0	0	0	0	0	0	0	0	0	0	0
ENSG00000224440.1	CXorf51A	0	0	0	0	0	0	0	0	0	0	0	0	0	0	0	0	0	0	0	0	0	0	0	0	0	0	0	0	0	0	0	0	0	0	0	0	0	0	0	0	0	0	0	0	0	0	0	0
ENSG00000224586.6	GPX5	0	0	0	0	0	0	0	0	0	0	0	0	0	0	0	0	0	0	0	0	0	0	0	0	0	0	0	0	0	0	0	0	0	0	0	0	0	0	0.00124533	0	0	0	0	0.0244898	0	0	0	0
ENSG00000224659.2	GAGE12J	0	0	0	0	0	0	0	0	0	0	0	0	0	0	0	0	0	0	0	0	0	0	0	0	0	0	0	0	0	0	0	0	0	0	0	0	0	0	0	0	0	0	0	0	0	0	0	0
ENSG00000224902.5	GAGE12H	0	0	0	0	0	0	0	0	0	0	0	0	0	0	0	0	0	0	0	0	0	0	0	0	0	0	0	0	0	0	0	0	0	0	0	0	0	0	0	0	0	0	0	0	0	0	0	0
ENSG00000224960.4	PPP4R3CP	0	0	0	0	0	0	0	0	0	0	0	0	0	0	0	0	0	0	0	0	0	0	0	0	0	0	0	0	0	0	0	0	0	0	0	0	0	0	0	0	0	0	0	0	0	0	0	0
ENSG00000225327.3	USP17L3	0	0	0	0	0	0	0	0	0	0	0	0	0	0	0	0	0	0	0	0	0	0	0	0	0	0	0	0	0	0	0	0	0	0	0	0	0	0	0	0	0	0	0	0	0	0	0	0
ENSG00000225396.5	FAM236D	0	0	0	0	0	0	0	0	0	0	0	0	0	0	0	0	0	0	0	0	0	0	0	0	0	0	0	0	0	0	0	0	0	0	0	0	0	0	0	0	0	0	0	0	0	0	0	0
ENSG00000225899.7	FRG2B	0	0	0	0	0	0	0	0.00657895	0.00568182	0	0	0.00420168	0	0	0.00507614	0	0.00408163	0	0.00628931	0	0	0	0	0	0	0	0	0	0	0	0	0.002331	0	0	0	0	0	0	0	0	0	0	0	0	0	0	0	0
ENSG00000226023.6	CT47A6	0	0	0	0	0	0	0	0	0	0	0	0	0	0	0	0	0	0	0	0	0	0	0	0	0	0	0	0	0	0	0	0	0	0	0	0	0	0	0	0	0	0	0	0	0	0	0	0
ENSG00000226288.1	OR52I2	0	0	0	0	0	0	0	0	0	0	0	0	0	0	0	0	0	0	0	0	0	0	0	0	0	0	0	0	0	0	0	0	0.00231481	0	0	0	0	0	0.00124533	0	0	0	0	0	0	0	0	0
ENSG00000226372.3	DCAF8L1	0	0	0	0	0	0	0	0	0	0	0	0	0	0	0	0	0	0	0	0	0	0	0	0	0	0	0	0	0	0	0	0	0	0	0	0	0	0	0	0	0	0	0	0	0	0	0	0
ENSG00000226430.6	USP17L7	0	0	0	0	0	0	0	0.00657895	0.00568182	0.0162602	0	0	0	0	0	0	0	0.00980392	0	0	0	0.00198413	0	0	0	0	0	0	0	0	0	0	0	0	0	0	0	0	0	0	0.00555556	0	0	0	0	0	0	0
ENSG00000226600.3	CT47A9	0	0	0	0	0	0	0	0	0	0	0	0	0	0	0	0	0	0	0	0	0	0	0	0	0	0	0	0	0	0	0	0	0	0	0	0	0	0	0	0	0	0	0	0	0	0	0	0
ENSG00000226650.5	KIF4B	0	0	0	0	0	0	0	0	0	0	0	0	0	0	0	0	0	0	0	0	0	0	0	0	0	0	0	0	0	0.00194175	0	0	0	0	0	0	0	0	0.00249066	0	0	0	0	0	0	0	0	0
ENSG00000226685.4	CT47A12	0	0	0	0	0	0	0	0	0	0	0	0	0	0	0	0	0	0	0	0	0	0	0	0	0	0	0	0	0	0	0	0	0	0	0	0	0	0	0	0	0	0	0	0	0	0	0	0
ENSG00000226929.3	CT47A11	0	0	0	0	0	0	0	0	0	0	0	0	0	0	0	0	0	0	0	0	0	0	0	0	0	0	0	0	0	0	0	0	0	0	0	0	0	0	0	0	0	0	0	0	0	0	0	0
ENSG00000226941.8	RBMY1J	0	0	0	0	0	0	0	0	0	0	0	0	0	0	0	0	0	0	0	0	0	0	0	0	0	0	0	0	0	0	0	0	0	0	0	0	0	0	0	0	0	0	0	0	0	0	0	0
ENSG00000227059.6	ANHX	0	0	0	0	0	0	0	0	0	0.00406504	0	0	0	0	0	0	0	0	0	0	0	0	0	0	0	0	0	0	0	0	0	0	0	0	0	0	0	0	0	0	0	0	0	0	0	0	0	0
ENSG00000227140.3	USP17L5	0	0	0	0	0	0	0	0	0	0	0	0	0	0	0	0	0	0	0	0	0	0	0	0	0	0	0	0	0	0	0	0	0	0	0	0	0	0	0	0	0	0	0	0	0	0	0	0
ENSG00000227151.4	PRR20D	0	0	0	0	0	0	0	0	0	0	0	0	0	0	0	0	0	0	0	0	0	0	0	0	0	0	0	0	0	0	0	0	0	0	0	0	0	0	0	0	0	0	0	0	0	0	0	0
ENSG00000227488.2	GAGE12D	0	0	0	0	0	0	0	0	0	0	0	0	0	0	0	0	0	0	0	0	0	0	0	0	0	0	0	0	0	0	0	0	0	0	0	0	0	0	0	0	0	0	0	0	0	0	0	0
ENSG00000227551.1	USP17L12	0	0	0	0	0	0	0	0	0	0	0	0	0	0	0	0	0	0	0	0	0	0	0	0	0	0	0	0	0	0	0	0	0	0	0	0	0	0	0	0	0	0	0	0	0	0	0	0
ENSG00000228083.2	IFNA14	0	0	0	0	0	0	0	0	0	0	0	0	0	0	0	0	0	0	0	0	0	0	0	0	0	0	0	0.00266667	0	0	0	0	0.00231481	0.0117647	0	0	0	0	0.00124533	0	0	0.00609756	0	0	0	0	0	0
ENSG00000228198.2	OR2M3	0	0	0	0	0	0	0	0.00657895	0.00568182	0	0	0	0.00392157	0	0	0	0	0	0	0	0	0.00198413	0	0	0	0	0	0	0	0	0	0	0.00231481	0	0	0	0	0	0.00249066	0.00162075	0	0	0	0	0	0	0	0
ENSG00000228517.2	CT47A7	0	0	0	0	0	0	0	0	0	0	0	0	0	0	0	0	0	0	0	0	0	0	0	0	0	0	0	0	0	0	0	0	0	0	0	0	0	0	0	0	0	0	0	0	0	0	0	0
ENSG00000228567.3	VN1R4	0	0	0	0	0	0	0	0	0	0	0	0	0	0	0	0	0	0	0	0	0	0	0	0	0	0	0	0	0	0	0	0	0	0	0	0	0	0	0	0	0	0	0	0	0	0	0	0
ENSG00000228836.8	CT45A5	0	0	0	0	0	0	0	0	0	0	0	0	0	0	0	0	0	0	0	0	0	0	0	0	0	0	0	0	0	0	0	0	0	0	0	0	0	0	0	0	0	0	0	0	0	0	0	0
ENSG00000228856.3	USP17L30	0	0	0	0	0	0	0	0	0	0	0	0	0	0	0	0	0	0	0	0	0	0	0	0	0	0	0	0	0	0	0	0	0	0	0	0	0	0	0	0	0	0	0	0	0	0	0	0
ENSG00000228927.10	TSPY3	0	0	0	0	0	0	0	0	0	0	0	0	0	0	0	0	0	0	0	0	0	0	0	0	0	0	0	0	0	0	0	0	0	0	0	0	0	0	0	0	0	0	0	0	0	0	0	0
ENSG00000229549.9	TSPY8	0	0	0	0	0	0	0	0	0	0	0	0	0	0	0	0	0	0	0	0	0	0	0	0	0	0	0	0	0	0	0	0	0	0	0	0	0	0	0	0	0	0	0	0	0	0	0	0
ENSG00000229571.7	PRAMEF25	0	0	0	0	0	0	0	0	0	0	0	0	0	0	0	0	0	0	0	0	0	0	0	0	0	0	0	0	0	0	0	0	0	0	0	0	0	0	0	0	0	0	0	0	0	0	0	0
ENSG00000229579.4	USP17L26	0	0	0	0	0	0	0	0	0	0	0	0	0	0	0	0	0	0	0	0	0	0	0	0	0	0	0	0	0	0	0	0	0	0	0	0	0	0	0	0	0	0	0	0	0	0	0	0
ENSG00000229665.8	PRR20C	0	0	0	0	0	0	0	0	0	0	0	0	0	0	0	0	0	0	0	0	0	0	0	0	0	0	0	0	0	0	0	0	0	0	0	0	0	0	0	0	0	0	0	0	0	0	0	0
ENSG00000229924.3	FAM90A26	0	0	0	0	0	0	0	0	0	0	0	0	0	0	0	0	0	0	0	0	0	0	0	0	0	0	0	0	0	0	0	0	0	0	0	0	0	0	0	0	0	0	0	0	0	0	0	0
ENSG00000229937.6	PRPS1L1	0.00151057	0	0	0	0	0	0	0	0	0	0	0	0	0	0	0	0	0	0	0	0.0087146	0	0	0	0	0	0	0	0	0.00194175	0	0	0.00462963	0	0	0.00442478	0.00173611	0	0.00249066	0	0	0.00304878	0	0.0122449	0.00165837	0.00286123	0	0
ENSG00000230031.10	POTEB2	0	0	0	0	0	0	0	0	0	0	0	0	0	0	0	0	0	0	0	0	0	0	0	0	0	0	0	0	0	0	0	0	0	0	0	0	0	0	0	0	0	0	0	0	0	0	0	0
ENSG00000230178.1	OR4F3	0	0	0	0	0	0	0	0	0	0	0	0	0	0	0	0	0	0	0	0	0	0	0	0	0	0	0	0	0	0	0	0	0	0	0	0	0	0	0	0	0	0	0	0	0	0	0	0
ENSG00000230268.3	SSU72P8	0	0	0	0.00231481	0	0	0	0.00657895	0.0113636	0	0	0	0	0	0	0	0	0	0	0	0	0	0	0	0	0	0	0	0	0	0	0	0	0	0	0	0	0	0.00124533	0	0	0	0	0	0	0	0	0
ENSG00000230347.5	CT47A8	0	0	0	0	0	0	0	0	0	0	0	0	0	0	0	0	0	0	0	0	0	0	0	0	0	0	0	0	0	0	0	0	0	0	0	0	0	0	0	0	0	0	0	0	0	0	0	0
ENSG00000230430.4	USP17L25	0	0	0	0	0	0	0	0	0	0	0	0	0	0	0	0	0	0	0	0	0	0	0	0	0	0	0	0	0	0	0	0	0	0	0	0	0	0	0	0	0	0	0	0	0	0	0	0
ENSG00000230522.5	MBD3L2	0	0	0	0	0	0	0	0.00657895	0	0	0	0	0	0	0	0	0	0	0	0	0	0	0	0	0	0	0	0	0	0	0	0	0	0	0	0	0	0	0	0	0	0	0	0	0	0	0	0
ENSG00000230549.3	USP17L1	0	0	0	0	0	0	0	0	0	0	0	0	0	0	0	0	0	0	0	0	0	0	0	0	0	0	0	0	0	0	0	0	0	0	0	0	0	0	0	0	0	0	0	0	0.00497512	0.00286123	0	0
ENSG00000230594.3	CT47A4	0	0	0	0	0	0	0	0	0	0	0	0	0	0	0	0	0	0	0	0	0	0	0	0	0	0	0	0	0	0	0	0	0	0	0	0	0	0	0	0	0	0	0	0	0	0	0	0
ENSG00000231051.3	USP17L28	0	0	0	0	0	0	0	0	0	0	0	0	0	0	0	0	0	0	0	0	0	0	0	0	0	0	0	0	0	0	0	0	0	0	0	0	0	0	0	0	0	0	0	0	0	0	0	0
ENSG00000231068.1	KRTAP21-3	0	0	0	0	0	0	0	0	0	0	0	0	0	0	0	0	0	0	0	0	0	0	0	0	0	0	0	0	0	0	0	0.002331	0	0	0	0	0	0	0	0	0	0	0	0	0.00165837	0	0	0
ENSG00000231192.1	OR5H1	0	0	0	0	0	0	0	0	0	0	0	0	0.00392157	0	0	0	0	0	0	0.00719424	0	0	0	0	0	0	0	0	0	0.00194175	0	0	0	0	0	0	0	0	0	0	0	0	0	0	0	0	0	0
ENSG00000231396.2	USP17L10	0	0	0	0	0	0	0	0	0	0	0	0	0	0	0	0	0	0	0	0	0	0	0	0	0	0	0	0	0	0	0	0	0	0	0	0	0	0	0	0	0	0	0	0	0	0	0	0
ENSG00000231637.3	USP17L29	0	0	0	0	0	0	0	0	0	0	0	0	0	0	0	0	0	0	0	0	0	0	0	0	0	0	0	0	0	0	0	0	0	0	0	0	0	0	0	0	0	0	0	0	0	0	0	0
ENSG00000232030.3	MAGEB6P1	0	0	0	0	0	0	0	0	0	0	0	0	0	0	0	0	0	0	0	0	0	0	0	0	0	0	0	0	0	0	0	0	0	0	0	0	0	0	0	0	0	0	0	0	0	0	0	0
ENSG00000232113.2	RP11-360D2.1	0	0	0	0	0	0	0	0	0	0	0	0	0	0	0	0	0	0	0	0	0.0108932	0	0	0	0	0	0	0	0	0.00194175	0	0	0	0	0	0.00442478	0	0	0.00249066	0	0	0	0	0.00816327	0	0.00143062	0	0
ENSG00000232263.1	KRTAP25-1	0	0	0	0	0	0	0	0	0	0	0	0	0	0	0	0	0	0	0	0	0	0	0	0	0	0	0	0	0	0	0	0	0	0	0	0	0	0	0	0	0	0	0	0	0	0	0	0
ENSG00000232264.4	USP17L24	0	0	0	0	0	0	0	0	0	0	0	0	0	0	0	0	0	0	0	0	0	0	0	0	0	0	0	0	0	0	0	0	0	0	0	0	0	0	0	0	0	0	0	0	0	0	0	0
ENSG00000232268.5	OR52I1	0	0	0	0	0	0	0	0	0	0	0	0	0	0	0	0	0	0	0	0	0	0	0	0	0	0	0	0	0	0	0	0	0	0	0	0	0	0	0	0	0	0	0	0	0	0	0	0
ENSG00000232382.1	OR5K1	0	0	0	0	0	0	0	0	0	0	0	0	0	0	0	0	0	0	0	0	0	0	0	0	0	0	0	0	0	0	0	0.002331	0.025463	0	0	0	0	0	0.00373599	0	0	0	0	0	0	0	0	0
ENSG00000232399.3	USP17L13	0	0	0	0	0	0	0	0	0	0	0	0	0	0	0	0	0	0	0	0	0	0	0	0	0	0	0	0	0	0	0	0	0	0	0	0	0	0	0	0	0	0	0	0	0	0	0	0
ENSG00000232423.6	PRAMEF6	0	0	0	0	0	0	0	0	0	0	0	0	0	0	0	0	0	0	0	0	0	0	0	0	0	0	0	0	0	0	0	0	0.00231481	0	0	0	0	0	0	0	0	0	0	0	0	0	0	0
ENSG00000232948.1	DEFB130	0	0	0	0	0	0	0	0	0	0	0	0	0	0	0	0	0	0	0	0	0	0	0	0	0	0	0	0	0	0	0	0	0	0	0	0	0	0	0	0	0	0	0	0	0	0	0	0
ENSG00000233050.1	RP11-1236K1.1	0	0	0	0	0	0	0	0	0	0	0	0	0	0	0	0	0	0	0	0	0	0	0	0	0	0	0	0	0	0	0	0	0	0	0	0	0	0	0	0	0	0	0	0	0	0	0	0
ENSG00000233136.2	USP17L11	0	0	0	0	0	0	0	0	0	0	0	0	0	0	0	0	0	0	0	0	0	0	0	0	0	0	0	0	0	0	0	0	0	0	0	0	0	0	0	0	0	0	0	0	0	0	0	0
ENSG00000233412.4	OR5H15	0	0	0	0	0	0	0	0	0	0	0	0	0	0	0	0	0	0	0	0	0	0	0	0	0	0	0	0	0	0	0	0	0	0	0	0	0	0	0	0	0	0	0	0	0	0	0	0
ENSG00000233701.3	PRR23C	0	0	0	0	0	0	0	0	0	0	0	0	0	0	0	0	0	0	0	0	0	0	0	0	0	0	0	0	0	0	0	0	0	0	0	0	0	0	0	0	0	0	0	0	0	0	0	0
ENSG00000233802.8	TRIM49D2	0	0	0	0	0	0	0	0	0	0	0	0	0	0	0	0	0	0	0	0	0	0	0	0	0	0	0	0	0	0	0	0	0	0	0	0	0	0	0	0	0	0	0	0	0	0	0	0
ENSG00000233803.9	TSPY4	0	0	0	0	0	0	0	0	0	0	0	0	0	0	0	0	0	0	0	0	0	0	0	0	0	0	0	0	0	0	0	0	0	0	0	0	0	0	0	0	0	0	0	0	0	0	0	0
ENSG00000233917.8	POTEB	0	0	0	0	0	0	0	0	0	0	0	0	0	0	0	0	0	0	0	0	0	0	0	0	0	0	0	0	0	0	0	0	0	0	0	0	0	0	0	0	0	0	0	0	0	0	0	0
ENSG00000234278.3	PRR20E	0	0	0	0	0	0	0	0	0	0	0	0	0	0	0	0	0	0	0	0	0	0	0	0	0	0	0	0	0	0	0	0	0	0	0	0	0	0	0	0	0	0	0	0	0	0	0	0
ENSG00000234414.7	RBMY1A1	0	0	0	0	0	0	0	0	0	0	0	0	0	0	0	0	0	0	0	0	0	0	0	0	0	0	0	0	0	0	0	0	0	0	0	0	0	0	0	0	0	0	0	0	0	0	0	0
ENSG00000234560.3	OR10G8	0	0	0	0	0	0	0	0	0	0	0	0	0	0	0	0	0	0	0	0	0	0	0	0	0	0	0	0	0	0	0	0	0	0	0	0	0	0	0	0	0	0.00304878	0	0	0	0	0	0
ENSG00000234829.4	IFNA17	0	0	0	0	0	0	0	0	0	0	0	0	0	0	0	0	0	0	0	0	0	0	0	0	0	0	0	0	0	0	0	0	0	0	0	0	0	0	0	0	0	0	0	0	0	0	0	0
ENSG00000235376.5	RPEL1	0	0	0	0	0	0	0	0	0	0	0	0	0	0	0	0	0	0	0	0	0	0	0	0	0	0	0	0	0	0	0	0	0	0	0	0	0	0	0	0	0	0	0	0	0	0	0	0
ENSG00000235699.2	CXorf51B	0	0	0	0	0	0	0	0	0	0	0	0	0	0	0	0	0	0	0	0	0	0	0	0	0	0	0	0	0	0	0	0	0	0	0	0	0	0	0	0	0	0	0	0	0	0	0	0
ENSG00000235780.3	USP17L27	0	0	0	0	0	0	0	0	0	0	0	0	0	0	0	0	0	0	0	0	0	0	0	0	0	0	0	0	0	0	0	0	0	0	0	0	0	0	0	0	0	0	0	0	0	0	0	0
ENSG00000236027.2	PATE3	0	0	0	0	0	0	0	0	0	0	0	0	0	0	0	0	0	0	0	0	0	0	0	0	0	0	0	0	0	0	0	0	0	0	0	0	0	0	0.00124533	0	0	0	0	0.0122449	0.00165837	0	0	0
ENSG00000236032.2	OR5H14	0	0	0	0.00231481	0	0	0	0	0	0	0	0	0	0	0	0	0	0	0	0	0	0	0	0	0	0	0	0	0	0.00194175	0	0	0	0	0	0	0	0	0.00124533	0	0	0	0	0	0	0	0	0
ENSG00000236125.3	USP17L4	0	0	0	0	0	0	0	0	0	0	0	0	0	0	0	0	0	0	0	0	0	0	0	0	0	0	0	0	0	0	0	0	0	0	0	0	0	0	0	0	0	0	0	0	0	0	0	0
ENSG00000236126.3	CT47A3	0	0	0	0	0	0	0	0	0	0	0	0	0	0	0	0	0	0	0	0	0	0	0	0	0	0	0	0	0	0	0	0	0	0	0	0	0	0	0	0	0	0	0	0	0	0	0	0
ENSG00000236334.2	PPIAL4G	0	0	0	0	0	0	0	0	0	0	0	0	0	0	0	0	0.00408163	0	0	0	0	0	0	0	0	0	0	0	0	0	0	0	0	0	0	0	0	0	0	0	0	0	0	0	0	0	0	0
ENSG00000236362.8	GAGE12F	0	0	0	0	0	0	0	0	0	0	0	0	0	0	0	0	0	0	0	0	0	0	0	0	0	0	0	0	0	0	0	0	0	0	0	0	0	0	0	0	0	0	0	0	0	0	0	0
ENSG00000236371.5	CT47A1	0	0	0	0	0	0	0	0	0	0	0	0	0	0	0	0	0	0	0	0	0	0	0	0	0	0	0	0	0	0	0	0	0	0	0	0	0	0	0	0	0	0	0	0	0	0	0	0
ENSG00000236396.8	SLC35G4	0	0	0	0	0	0	0	0	0	0	0	0	0	0	0	0	0	0	0	0	0	0	0	0	0	0	0	0	0	0	0	0	0	0	0	0	0	0	0	0	0	0	0	0	0	0	0	0
ENSG00000236424.7	TSPY10	0	0	0	0	0	0	0	0	0	0	0	0	0	0	0	0	0	0	0	0	0	0	0	0	0	0	0	0	0	0	0	0	0	0	0	0	0	0	0	0	0	0	0	0	0	0	0	0
ENSG00000236446.3	CT47B1	0	0	0	0	0	0	0	0	0	0	0	0	0	0	0	0	0	0	0	0	0	0	0	0	0	0	0	0	0	0.00194175	0	0	0	0	0	0.00442478	0	0	0.00124533	0	0	0	0	0	0	0	0	0
ENSG00000236637.4	IFNA4	0	0	0	0	0	0	0	0	0	0	0	0	0	0	0	0	0	0	0	0	0	0	0	0	0	0	0	0	0	0	0	0	0.00231481	0	0	0	0	0	0.00124533	0	0	0	0	0	0	0	0	0
ENSG00000236737.1	GAGE12B	0	0	0	0	0	0	0	0	0	0	0	0	0	0	0	0	0	0	0	0	0	0	0	0	0	0	0	0	0	0	0	0	0	0	0	0	0	0	0	0	0	0	0	0	0	0	0	0
ENSG00000236980.9	C3orf84	0	0	0	0	0	0	0	0	0	0	0	0	0	0	0	0	0	0	0	0	0.00217865	0	0	0	0	0	0	0	0	0.00194175	0	0	0.00231481	0	0	0	0	0	0.00373599	0	0	0	0	0	0.00331675	0.00143062	0	0
ENSG00000236981.1	OR10G9	0	0	0	0	0	0	0	0	0	0	0	0	0	0	0	0	0	0	0	0	0	0	0	0	0	0	0	0	0	0	0	0	0	0	0	0	0	0	0	0	0	0.00304878	0	0	0	0	0	0
ENSG00000237038.5	USP17L8	0	0	0	0	0	0	0	0	0	0	0	0	0	0	0	0	0	0	0	0	0	0	0	0	0	0	0	0	0	0	0	0	0	0	0	0	0	0	0	0	0	0	0	0	0	0	0	0
ENSG00000237110.2	TAAR9	0	0	0	0	0	0	0	0.00657895	0	0	0	0	0	0	0	0	0	0	0	0	0	0	0	0	0	0	0	0	0	0	0	0	0	0	0	0	0	0	0	0	0	0	0	0	0	0	0	0
ENSG00000237136.7	C4orf51	0	0	0	0	0	0	0	0	0	0	0	0	0	0	0	0	0	0	0	0	0.00217865	0	0	0	0	0	0	0	0	0.00194175	0	0	0.00231481	0	0	0.00884956	0.00173611	0	0.00249066	0	0	0	0	0	0	0	0	0
ENSG00000237247.6	MBD3L5	0	0	0	0	0	0	0	0	0	0	0	0	0	0	0	0	0	0	0	0	0	0	0	0	0	0	0	0	0	0	0	0	0	0	0	0	0	0	0	0	0	0	0	0	0	0	0	0
ENSG00000237353.6	PATE4	0	0	0	0	0	0	0.047619	0	0	0	0	0	0	0	0	0	0	0	0	0	0.00217865	0	0	0	0	0	0	0	0	0.00194175	0	0	0	0	0	0	0	0	0	0	0	0	0	0.0367347	0	0	0	0
ENSG00000237388.2	OR4A47	0	0	0	0	0	0	0	0.00657895	0	0	0	0	0	0	0	0	0	0	0	0	0	0	0	0	0	0	0	0	0	0.00194175	0	0	0	0	0	0	0	0	0	0	0	0	0.00706714	0	0	0	0	0
ENSG00000237521.2	OR7E24	0	0	0	0	0	0	0	0	0	0	0	0	0	0	0	0	0	0	0	0	0	0	0	0	0	0	0	0	0	0	0	0	0	0	0	0	0	0	0.00124533	0	0	0	0	0	0	0	0	0
ENSG00000237671.3	GAGE12C	0	0	0	0	0	0	0	0	0	0	0	0	0	0	0	0	0	0	0	0	0	0	0	0	0	0	0	0	0	0	0	0	0	0	0	0	0	0	0	0	0	0	0	0	0	0	0	0
ENSG00000237847.2	FAM231A	0	0	0	0	0	0	0	0	0	0	0	0	0	0	0	0	0	0	0	0	0	0	0	0	0	0	0	0	0	0	0	0.002331	0	0	0	0	0	0	0	0	0	0	0	0	0	0	0	0
ENSG00000237957.6	CT47A5	0	0	0	0	0	0	0	0	0	0	0	0	0	0	0	0	0	0	0	0	0	0	0	0	0	0	0	0	0	0	0	0	0	0	0	0	0	0	0	0	0	0	0	0	0	0	0	0
ENSG00000239810.3	PRAMEF11	0	0	0	0	0	0	0	0	0.00568182	0	0	0	0	0	0	0	0	0	0	0	0	0	0	0	0	0	0	0	0	0	0	0.004662	0.00231481	0	0	0.00442478	0	0	0.00249066	0	0	0	0	0	0	0	0	0
ENSG00000240432.3	KRTAP13-3	0	0	0	0	0	0	0	0	0	0	0	0	0	0	0	0	0	0	0	0	0	0	0	0	0	0	0	0	0	0	0	0	0	0	0	0	0	0	0	0	0	0	0	0	0	0	0	0
ENSG00000240542.4	KRTAP9-1	0	0	0	0	0	0	0	0	0	0	0	0	0	0	0	0	0	0	0	0	0	0	0	0	0	0	0	0	0	0	0	0	0	0	0	0	0	0	0	0	0	0	0	0	0.0514096	0.0128755	0	0
ENSG00000241128.1	OR14A2	0	0	0	0	0	0	0	0	0	0	0	0	0	0	0	0	0	0	0	0	0	0	0	0	0	0	0	0	0	0	0	0	0	0	0	0	0	0	0	0	0	0	0	0	0	0	0	0
ENSG00000241149.3	RP11-561N12.2	0	0	0	0	0	0	0	0.00657895	0	0	0	0	0	0	0	0	0	0	0	0	0	0	0	0	0	0	0	0	0	0	0	0	0	0	0	0	0	0	0	0	0	0	0	0	0	0	0	0
ENSG00000241241.1	KRTAP4-16	0	0	0	0	0	0	0	0	0	0	0	0	0	0	0	0	0	0	0	0	0	0	0	0	0	0	0	0	0.0036036	0	0	0	0	0	0	0	0	0	0	0	0	0	0	0	0.0149254	0.00286123	0	0
ENSG00000241476.8	SSX2	0	0	0	0	0	0	0	0	0	0	0	0	0	0	0	0	0	0	0	0	0	0	0	0	0	0	0	0	0	0	0	0	0	0	0	0	0	0	0	0	0	0	0	0	0	0	0	0
ENSG00000242221.8	PSG2	0.00151057	0	0	0	0	0	0	0	0	0	0	0	0	0	0	0	0	0	0	0	0	0.0357143	0	0	0	0	0	0	0	0	0	0	0	0	0	0	0	0	0	0	0	0	0	0	0	0.00143062	0	0
ENSG00000242362.2	CT47A2	0	0	0	0	0	0	0	0	0	0	0	0	0	0	0	0	0	0	0	0	0	0	0	0	0	0	0	0	0	0	0	0	0	0	0	0	0	0	0	0	0	0	0	0	0	0	0	0
ENSG00000242389.8	RBMY1E	0	0	0	0	0	0	0	0	0	0	0	0	0	0	0	0	0	0	0	0	0	0	0	0	0	0	0	0	0	0	0	0	0	0	0	0	0	0	0	0	0	0	0	0	0	0	0	0
ENSG00000242875.6	RBMY1B	0	0	0	0	0	0	0	0	0	0	0	0	0	0	0	0	0	0	0	0	0	0	0	0	0	0	0	0	0	0	0	0	0	0	0	0	0	0	0	0	0	0	0	0	0	0	0	0
ENSG00000243073.3	PRAMEF4	0	0	0	0	0	0	0	0	0	0	0	0	0	0	0	0	0	0	0	0	0	0	0	0	0	0	0	0	0	0	0	0	0.00231481	0	0	0.0265487	0	0	0	0	0	0	0	0	0	0	0	0
ENSG00000243130.7	PSG11	0.00151057	0	0	0	0	0	0	0	0	0	0	0	0	0	0	0	0	0	0	0	0	0	0	0	0	0	0	0	0	0	0	0	0.00231481	0	0	0	0	0	0	0	0	0	0	0	0	0	0	0
ENSG00000243627.4	AP000322.53	0	0	0	0	0	0	0	0	0	0	0	0	0	0	0	0	0	0	0	0	0	0	0	0	0	0	0	0	0	0	0	0	0	0	0	0	0	0	0	0	0	0	0	0	0	0	0	0
ENSG00000243729.3	OR5V1	0	0	0	0	0	0	0	0.00657895	0	0.00813008	0	0	0	0	0.0152284	0.019802	0.00816327	0	0	0	0	0	0	0	0	0	0	0	0	0	0	0	0.00231481	0	0	0	0	0	0.00124533	0	0	0	0	0	0	0	0	0
ENSG00000244395.6	RBMY1D	0	0	0	0	0	0	0	0	0	0	0	0	0	0	0	0	0	0	0	0	0	0	0	0	0	0	0	0	0	0	0	0	0	0	0	0	0	0	0	0	0	0	0	0	0	0	0	0
ENSG00000244588.5	RAD21L1	0	0	0	0	0	0	0	0	0.0113636	0	0	0	0	0	0	0	0.00408163	0	0	0	0	0	0	0	0	0	0	0	0	0.00194175	0	0	0	0	0	0.00442478	0	0	0.00249066	0	0	0	0	0.00816327	0	0	0	0
ENSG00000248767.2	WI2-2373I1.1	0.00151057	0.00184843	0	0	0	0	0	0	0.00568182	0.00406504	0	0	0	0.00478469	0	0	0.00408163	0	0	0	0.00653595	0	0	0	0	0.00536193	0.00738916	0	0.0018018	0.00194175	0	0	0	0	0	0.00884956	0.00173611	0	0.0174346	0	0	0	0	0.00816327	0.00165837	0.00143062	0	0
ENSG00000248920.2	USP17L19	0	0	0	0	0	0	0	0	0	0	0	0	0	0	0	0	0	0	0	0	0	0	0	0	0	0	0	0	0	0	0	0	0	0	0	0	0	0	0	0	0	0	0	0	0	0	0	0
ENSG00000248933.2	USP17L22	0	0	0	0	0	0	0	0	0	0	0	0	0	0	0	0	0	0	0	0	0	0	0	0	0	0	0	0	0	0	0	0	0	0	0	0	0	0	0	0	0	0	0	0	0	0	0	0
ENSG00000249104.2	USP17L17	0	0	0	0	0	0	0	0	0	0	0	0	0	0	0	0	0	0	0	0	0	0	0	0	0	0	0	0	0	0	0	0	0	0	0	0	0	0	0	0	0	0	0	0	0	0	0	0
ENSG00000249156.2	RP11-432M8.9	0	0	0	0.00231481	0	0	0	0.00657895	0.00568182	0	0	0	0	0	0	0	0	0	0	0	0	0	0	0	0	0	0	0	0	0	0	0	0	0	0	0	0	0	0.00747198	0	0	0.00304878	0	0	0	0	0	0
ENSG00000249581.2	CLRN2	0	0	0	0	0	0	0	0.00657895	0	0.00406504	0	0	0	0	0.00507614	0	0	0	0.00628931	0	0	0	0	0	0	0	0	0	0	0	0	0	0.00231481	0	0	0.00884956	0	0	0	0	0	0	0	0	0	0	0	0
ENSG00000249811.2	USP17L21	0	0	0	0	0	0	0	0	0	0	0	0	0	0	0	0	0	0	0	0	0	0	0	0	0	0	0	0	0	0	0	0	0	0	0	0	0	0	0	0	0	0	0	0	0	0	0	0
ENSG00000249860.3	MTRNR2L5	0	0.00184843	0.0155039	0	0	0	0	0	0	0	0	0	0	0	0.0101523	0	0	0	0	0	0	0	0	0	0	0	0	0	0	0	0	0	0	0	0	0	0	0	0	0	0	0	0	0	0	0	0	0
ENSG00000249961.9	TERB1	0	0	0	0	0	0	0	0	0	0	0	0	0	0	0	0	0	0	0	0	0	0	0	0	0	0	0	0	0	0.00194175	0	0	0	0	0	0.00442478	0	0	0.00249066	0	0	0.00304878	0	0.00408163	0	0	0	0
ENSG00000250374.3	TRIM75P	0	0	0	0	0	0	0	0	0	0	0	0	0	0.00478469	0.00507614	0	0.00408163	0	0	0	0	0	0	0	0	0	0	0	0	0	0	0.002331	0	0	0	0.00442478	0	0	0.011208	0	0	0	0	0	0	0	0	0
ENSG00000250745.2	USP17L20	0	0	0	0	0	0	0	0	0	0	0	0	0	0	0	0	0	0	0	0	0	0	0	0	0	0	0	0	0	0	0	0	0	0	0	0	0	0	0	0	0	0	0	0	0	0	0	0
ENSG00000250782.1	RP11-432M8.13	0	0	0	0	0	0	0	0.00657895	0.00568182	0	0	0	0	0	0.00507614	0	0	0	0	0	0	0	0	0	0	0	0	0	0	0	0	0	0	0	0	0	0	0	0.00622665	0	0	0	0	0	0	0	0	0
ENSG00000250844.2	USP17L18	0	0	0	0	0	0	0	0	0	0	0	0	0	0	0	0	0	0	0	0	0	0	0	0	0	0	0	0	0	0	0	0	0	0	0	0	0	0	0	0	0	0	0	0	0	0	0	0
ENSG00000250913.2	USP17L23	0	0	0	0	0	0	0	0	0	0	0	0	0	0	0	0	0	0	0	0	0	0	0	0	0	0	0	0	0	0	0	0	0	0	0	0	0	0	0	0	0	0	0	0	0	0	0	0
ENSG00000251380.3	DCANP1	0	0	0	0	0	0	0	0	0	0	0	0	0	0	0	0	0	0	0	0	0	0	0	0	0	0	0	0	0	0	0	0	0	0	0	0	0	0	0	0	0	0	0	0	0	0	0	0
ENSG00000253148.1	RGS21	0	0	0	0	0	0	0	0	0	0	0	0	0	0	0	0	0	0	0	0	0	0	0	0	0	0	0	0	0	0	0	0	0	0	0	0	0	0	0	0	0	0	0	0	0	0	0	0
ENSG00000253548.1	PYDC2	0	0	0	0	0	0	0	0	0	0.00406504	0	0	0	0	0	0	0	0	0	0	0	0	0	0	0	0	0	0	0	0	0	0.002331	0.00694444	0	0	0	0	0	0.00249066	0	0	0	0	0	0	0	0	0
ENSG00000254440.3	PBOV1	0	0	0	0	0	0	0	0	0	0	0.00478469	0.00420168	0	0	0	0	0	0	0	0	0.00653595	0	0	0	0	0	0	0	0	0	0	0	0	0	0	0	0	0	0	0	0	0	0	0.00408163	0	0	0	0
ENSG00000254466.1	OR4D10	0	0	0	0	0	0	0	0	0	0	0	0	0	0	0	0	0	0	0	0	0	0	0	0	0	0	0	0	0	0	0	0	0.00231481	0	0	0	0	0	0	0	0	0	0	0	0	0	0	0
ENSG00000254834.3	OR5M10	0	0	0	0	0	0	0	0	0	0	0	0	0	0	0	0	0	0	0	0	0	0	0	0	0	0	0	0	0	0	0	0	0	0	0	0	0	0	0	0	0	0	0	0	0	0	0	0
ENSG00000255009.4	UBTFL1	0	0	0	0	0	0	0	0	0	0	0	0	0	0	0	0	0	0	0	0	0	0	0	0	0	0	0	0	0	0	0	0	0	0	0	0	0	0	0	0	0	0	0.00353357	0	0	0	0	0
ENSG00000255012.1	OR5M1	0	0	0	0	0	0	0	0	0	0	0	0	0	0	0	0	0	0	0	0	0	0	0	0	0	0	0	0	0	0	0	0	0	0	0	0	0	0	0.00124533	0	0	0	0	0	0	0	0	0
ENSG00000255223.3	OR5M11	0	0	0	0	0	0	0.0952381	0	0	0	0	0	0	0	0	0	0	0	0	0	0	0	0	0	0	0	0	0	0	0	0	0	0	0	0	0	0	0	0	0	0	0	0	0	0	0	0	0
ENSG00000255251.1	PRR23D1	0	0	0	0	0	0	0	0	0	0	0	0	0	0	0	0	0	0	0	0	0	0	0	0	0	0	0	0	0	0	0	0	0	0	0	0	0	0	0	0	0	0	0	0	0	0	0	0
ENSG00000255359.2	CCDC179	0.00151057	0.00369686	0	0	0	0	0	0	0	0	0	0	0	0	0	0	0	0	0.00628931	0	0.0108932	0	0	0	0	0	0	0	0	0.00194175	0	0	0.0115741	0	0	0.00442478	0.00173611	0	0.00373599	0	0	0	0	0.0163265	0.00331675	0.00286123	0	0
ENSG00000255378.1	PRR23D2	0	0	0	0	0	0	0	0	0	0	0	0	0	0	0	0	0	0	0	0	0	0	0	0	0	0	0	0	0	0	0	0	0	0	0	0	0	0	0	0	0	0	0	0	0	0	0	0
ENSG00000255524.7	NPIPB8	0	0	0	0	0	0	0	0	0	0	0	0	0	0	0	0	0	0	0	0	0	0	0	0	0	0	0	0	0	0	0	0	0	0	0	0	0	0	0	0	0	0	0	0	0	0	0	0
ENSG00000255582.1	OR10G2	0	0	0	0	0	0	0	0	0	0	0	0	0	0	0	0	0	0	0	0	0	0	0	0	0	0	0	0	0	0	0	0	0	0	0	0.00884956	0	0	0	0	0	0	0	0	0	0	0.00534759	0
ENSG00000255713.1	OR4D2	0	0	0	0.00231481	0	0	0	0	0	0	0	0	0	0	0	0	0	0	0	0.00719424	0	0	0	0	0	0	0	0	0	0	0	0	0.00231481	0	0	0	0	0	0	0	0	0	0	0	0	0	0	0
ENSG00000255804.1	OR6J1	0	0	0	0	0	0	0	0	0	0	0	0	0	0	0.00507614	0	0	0	0	0	0	0	0	0	0	0	0	0	0	0	0	0.002331	0	0	0	0	0	0	0.00124533	0	0	0	0	0	0	0	0	0
ENSG00000255855.2	KDM4F	0	0	0	0	0	0	0	0.00657895	0.00568182	0	0	0	0	0	0	0	0	0	0	0	0	0	0	0	0	0	0	0	0	0	0	0	0	0	0	0	0	0	0	0	0	0	0	0	0	0	0	0
ENSG00000256188.3	TAS2R30	0.00302115	0.00184843	0	0.00231481	0.00416667	0	0	0	0	0	0	0	0	0	0	0	0	0	0	0	0.00217865	0	0	0	0	0	0	0.00266667	0	0.00194175	0	0.004662	0.00694444	0	0	0.00884956	0	0	0.00249066	0	0.00555556	0	0	0	0.0165837	0.00286123	0	0
ENSG00000256394.2	ASIC5	0	0	0	0	0	0	0	0	0	0	0	0	0	0	0	0	0	0	0	0	0	0	0	0	0	0	0.00492611	0	0	0	0	0	0	0	0	0	0	0.00617284	0	0	0	0	0	0	0	0	0.00534759	0
ENSG00000256892.2	MTRNR2L7	0	0	0	0	0	0	0	0	0	0	0	0	0	0	0	0	0	0	0	0	0	0	0	0	0	0	0	0	0	0	0	0	0	0	0	0	0	0	0	0	0	0	0	0	0	0	0	0
ENSG00000256977.12	LIMS3	0	0	0	0	0	0	0	0	0	0	0	0	0	0	0	0	0	0	0	0	0	0	0	0	0	0	0	0	0	0	0	0	0	0	0	0	0	0	0	0	0	0	0	0	0	0	0	0
ENSG00000257115.1	OR11H12	0	0	0	0	0	0	0	0	0	0	0	0	0	0	0	0	0	0	0	0.00719424	0	0	0	0	0	0	0	0	0	0	0	0	0.00231481	0	0	0	0	0	0	0	0	0	0	0	0	0	0	0
ENSG00000258150.5	RP11-345J4.3	0	0	0	0	0	0	0	0	0	0	0	0	0.00784314	0	0	0	0	0	0	0	0	0	0	0	0	0	0	0	0	0	0	0.002331	0	0	0	0.00442478	0	0	0.0174346	0	0	0	0	0	0	0	0	0
ENSG00000258436.1	RNASE12	0	0	0	0	0	0	0	0	0	0	0	0	0	0	0	0	0	0	0	0	0	0	0	0	0	0	0	0	0	0	0	0	0	0	0	0	0	0	0.00124533	0	0	0	0.0106007	0.00408163	0	0	0	0
ENSG00000258453.2	OR11H2	0	0	0	0	0	0	0	0	0	0	0	0	0	0	0	0	0	0	0	0	0	0	0	0	0	0	0	0	0	0	0	0	0	0	0	0	0	0	0	0	0	0	0	0	0	0	0	0
ENSG00000258817.1	OR4C13	0	0	0	0	0	0	0	0	0.00568182	0	0	0	0	0	0	0	0	0	0	0	0	0	0	0	0	0	0	0	0	0	0	0	0.00231481	0	0	0	0	0	0	0	0	0	0	0	0	0	0	0
ENSG00000258992.6	TSPY1	0	0	0	0	0	0	0	0	0	0	0	0	0	0	0	0	0	0	0	0	0	0	0	0	0	0	0	0	0	0	0	0	0	0	0	0	0	0	0	0	0	0	0	0	0	0	0	0
ENSG00000260287.4	TBC1D3G	0	0	0	0	0	0	0	0	0	0	0	0	0	0	0	0.0049505	0	0	0	0	0	0	0	0	0	0	0	0	0	0	0	0	0	0	0	0	0	0	0.00124533	0	0	0	0.00353357	0	0	0	0	0
ENSG00000260596.5	DUX4	0	0	0	0	0	0	0	0	0	0	0	0	0	0	0	0	0	0	0	0	0	0	0	0	0	0	0	0	0	0	0	0	0	0	0	0	0	0	0	0	0	0	0	0.00816327	0	0	0	0
ENSG00000260734.4	RP11-510M2.4	0	0	0	0	0	0	0	0	0	0	0	0	0	0	0	0	0	0	0	0	0	0	0	0	0	0	0	0	0	0	0	0	0	0	0	0	0	0	0	0	0	0	0	0	0	0	0	0
ENSG00000261509.6	TP53TG3B	0	0	0	0	0	0	0	0	0	0	0	0	0	0	0	0	0	0	0	0	0	0	0	0	0	0	0	0	0	0	0	0	0	0	0	0	0	0	0	0	0	0	0	0	0	0	0	0
ENSG00000261873.2	RP11-515E23.1	0	0	0	0	0	0	0	0.00657895	0	0	0	0	0	0	0	0	0	0	0	0	0	0	0	0	0	0	0	0	0	0	0	0	0	0	0	0	0	0	0.00124533	0	0	0	0	0	0	0	0	0
ENSG00000262628.1	OR1D5	0	0	0	0	0	0	0	0	0	0	0	0	0	0	0.00507614	0	0	0	0	0	0	0	0	0	0	0	0	0	0	0	0	0	0	0	0	0	0	0	0	0	0	0	0	0	0	0	0	0
ENSG00000263353.3	PPIAL4A	0	0	0	0	0	0	0	0	0	0	0.0382775	0	0	0	0.00507614	0	0.00408163	0	0.00628931	0	0	0	0	0	0	0	0	0	0	0	0	0	0	0	0	0	0	0	0	0	0	0	0	0	0	0	0	0
ENSG00000267631.4	CGB1	0	0	0	0	0	0	0	0	0	0	0	0	0	0	0	0	0	0	0	0	0	0	0	0	0	0	0	0	0	0	0	0	0	0	0	0	0	0	0	0	0	0.00609756	0.00353357	0	0	0	0	0
ENSG00000267978.5	MAGEA9B	0	0	0	0	0	0	0	0	0	0	0	0	0	0	0	0	0	0	0	0	0	0	0	0	0	0	0	0	0	0	0	0.002331	0	0	0	0	0	0	0	0	0	0	0	0	0	0	0	0
ENSG00000268009.5	SSX4	0	0	0	0	0	0	0	0	0	0	0	0	0	0	0	0	0	0	0	0	0	0	0	0	0	0	0	0	0	0	0	0	0	0	0	0	0	0	0	0	0	0	0	0	0	0	0	0
ENSG00000268221.5	OPN1MW	0	0	0	0	0	0	0	0	0	0	0	0	0	0	0	0	0	0	0	0	0	0	0	0	0	0	0	0	0	0	0	0	0	0	0	0	0	0	0	0	0	0	0	0	0	0	0	0
ENSG00000268223.4	ARL14EPL	0.00151057	0.00369686	0	0	0	0	0	0	0	0	0	0	0	0	0	0.0049505	0	0	0.0188679	0	0.00217865	0.00198413	0	0	0	0	0	0	0	0	0	0	0	0	0	0	0	0	0	0	0	0	0.00353357	0	0	0	0	0
ENSG00000268447.5	SSX2B	0	0	0	0	0	0	0	0	0	0	0	0	0	0	0	0	0	0	0	0	0	0	0	0	0	0	0	0	0	0	0	0	0	0	0	0	0	0	0	0	0	0	0	0	0	0	0	0
ENSG00000268606.5	MAGEA2	0	0	0	0	0	0	0	0	0	0	0	0	0	0	0	0	0	0	0	0	0	0	0	0	0	0	0	0	0	0	0	0	0	0	0	0	0	0	0	0	0	0	0	0	0	0	0	0
ENSG00000268629.6	TEX13A	0	0	0	0	0	0	0	0	0	0	0	0	0	0	0	0	0	0	0	0	0.00217865	0	0	0	0	0	0	0	0	0.00194175	0	0	0	0	0	0.00442478	0	0	0.00249066	0	0	0	0	0.00408163	0	0.00143062	0	0
ENSG00000268651.2	CTAG1A	0	0	0	0.00694444	0.00833333	0.00603318	0	0	0	0	0	0	0	0	0	0	0	0	0	0	0	0	0	0	0	0.0080429	0.00738916	0.0133333	0.0018018	0.0116505	0	0	0	0	0	0	0	0	0.00124533	0	0	0	0	0	0	0	0	0
ENSG00000268738.2	HSFX2	0	0	0	0	0.00416667	0.0015083	0	0	0.00568182	0	0	0	0.0117647	0.00956938	0	0	0.00408163	0	0	0	0.00217865	0	0	0	0	0	0	0	0	0.00194175	0	0.016317	0.0138889	0	0	0.00442478	0	0	0.00871731	0	0	0.00304878	0	0	0	0	0	0
ENSG00000268988.1	SPANXN2	0	0	0	0	0	0	0	0	0	0	0	0	0	0	0	0	0	0	0	0	0	0	0	0	0	0	0	0	0	0	0	0	0	0	0	0	0	0	0.00124533	0	0	0	0	0	0	0	0	0
ENSG00000268994.3	FAM236B	0	0	0	0	0	0	0	0	0	0	0	0	0	0	0	0	0	0	0	0	0	0	0	0	0	0	0	0	0	0	0	0	0	0	0	0	0	0	0	0	0	0	0	0	0	0	0	0
ENSG00000269096.6	CT45A3	0	0	0	0	0	0	0	0	0	0	0	0	0	0	0	0	0	0	0	0	0	0	0	0	0	0	0	0	0	0	0	0	0	0	0	0	0	0	0	0	0	0	0	0	0	0	0	0
ENSG00000269405.6	NXF2	0	0	0	0	0	0	0	0	0	0	0	0	0	0	0	0	0	0	0	0	0	0	0	0	0	0	0	0	0	0	0	0	0	0	0	0	0	0	0	0	0	0	0	0	0	0	0	0
ENSG00000269433.3	OPN1MW3	0	0	0	0	0	0	0	0	0	0	0	0	0	0	0	0	0	0	0	0	0	0	0	0	0	0	0	0	0	0	0	0	0	0	0	0	0	0	0	0	0	0	0	0	0	0	0	0
ENSG00000269437.6	NXF2B	0	0	0	0	0	0	0	0	0	0	0	0	0	0	0	0	0	0	0	0	0	0	0	0	0	0	0	0	0	0	0	0	0	0	0	0	0	0	0	0	0	0	0	0	0	0	0	0
ENSG00000269502.5	DMRTC1	0	0	0	0	0	0	0	0	0	0	0	0	0	0	0	0.0148515	0.00408163	0	0	0	0	0	0	0	0	0	0	0	0	0	0	0	0	0	0	0	0	0	0	0	0	0	0	0	0	0	0	0
ENSG00000269791.5	SSX4B	0	0	0	0	0	0	0	0	0	0	0	0	0	0	0	0	0	0	0	0	0	0	0	0	0	0	0	0	0	0	0	0	0	0	0	0	0	0	0	0	0	0	0	0	0	0	0	0
ENSG00000270188.1	MTRNR2L11	0	0	0	0	0	0	0	0	0.0113636	0.00406504	0	0	0	0	0	0	0.00816327	0	0.0125786	0	0	0	0	0	0	0	0	0	0	0	0	0	0.0115741	0	0	0	0	0	0	0	0	0	0	0	0	0	0	0
ENSG00000270276.2	HIST2H4B	0	0	0	0	0	0	0	0	0	0	0	0	0	0	0	0	0	0	0	0	0	0	0	0	0	0	0	0	0	0	0	0	0	0	0	0	0	0	0	0	0	0	0	0	0	0	0	0
ENSG00000270394.4	MTRNR2L13	0	0	0	0	0	0	0	0	0	0	0	0	0	0	0	0	0	0	0	0	0	0	0	0	0	0	0	0	0	0	0	0	0	0	0	0	0	0	0	0	0	0	0	0	0	0	0	0
ENSG00000270601.4	PRAMEF5	0	0	0	0	0	0	0	0	0	0	0	0	0	0	0	0	0	0	0	0	0	0	0	0	0	0	0	0	0	0	0	0	0	0	0	0	0	0	0	0	0	0	0	0	0	0	0	0
ENSG00000270946.5	CT45A9	0	0	0	0	0	0	0	0	0	0	0	0	0	0	0	0	0	0	0	0	0	0	0	0	0	0	0	0	0	0	0	0	0	0	0	0	0	0	0	0	0	0	0	0	0	0	0	0
ENSG00000271321.1	CTAGE6	0	0	0	0	0	0	0	0	0	0	0	0	0	0	0	0	0	0	0	0	0	0	0	0	0	0	0	0	0.00720721	0	0	0	0	0	0	0	0	0	0.00124533	0	0	0.0213415	0	0	0.00165837	0.00143062	0.00534759	0
ENSG00000271449.7	CT45A2	0	0	0	0	0	0	0	0	0	0	0	0	0	0	0	0	0	0	0	0	0	0	0	0	0	0	0	0	0	0	0	0	0	0	0	0	0	0	0	0	0	0	0	0	0	0	0	0
ENSG00000273513.1	TBC1D3K	0	0	0.00387597	0	0	0	0	0	0	0	0	0	0	0	0	0	0	0	0	0	0	0	0	0	0	0	0	0	0.0018018	0	0	0	0	0	0	0	0	0	0.00124533	0	0	0	0	0	0	0.00572246	0	0
ENSG00000273590.4	SMIM11B	0	0	0	0	0	0	0	0	0	0	0	0	0	0	0	0	0	0	0	0	0	0	0	0	0	0	0	0	0	0	0	0	0	0	0	0	0	0	0	0	0	0	0	0	0	0	0	0
ENSG00000273696.4	CT45A7	0	0	0	0	0	0	0	0	0	0	0	0	0	0	0	0	0	0	0	0	0	0	0	0	0	0	0	0	0	0	0	0	0	0	0	0	0	0	0	0	0	0	0	0	0	0	0	0
ENSG00000273976.1	GOLGA6L1	0	0	0	0	0	0	0	0	0	0	0	0	0	0	0	0	0	0	0	0	0	0	0	0	0	0	0	0	0	0	0	0	0	0	0	0	0	0	0	0	0	0	0	0	0	0	0	0
ENSG00000274102.1	OR4M2	0	0	0	0	0	0	0	0	0	0	0	0	0	0	0	0	0	0	0	0	0	0	0	0	0	0	0	0	0	0	0	0	0	0	0	0	0	0	0	0	0	0	0	0	0	0	0	0
ENSG00000274226.5	TBC1D3H	0	0	0	0	0	0	0	0	0	0	0.00478469	0.00420168	0.00392157	0	0	0	0	0	0	0	0	0	0	0	0	0	0	0	0	0	0	0	0	0	0	0	0	0	0	0	0	0	0	0	0	0.00143062	0	0
ENSG00000274274.1	GAGE13	0	0	0	0	0	0	0	0	0	0	0	0	0	0	0	0	0	0	0	0	0	0	0	0	0	0	0	0	0	0	0	0	0	0	0	0	0	0	0	0	0	0	0	0	0	0	0	0
ENSG00000274559.3	CH507-42P11.1	0	0	0	0	0	0	0	0	0	0	0	0	0	0	0	0	0	0	0	0	0	0	0	0	0	0	0	0	0.0018018	0	0	0.002331	0.00231481	0	0	0	0	0	0	0	0	0	0	0	0	0	0	0
ENSG00000274600.1	RIMBP3B	0	0	0	0	0	0	0	0	0	0	0	0	0	0	0	0	0	0	0	0	0	0	0	0	0	0	0	0	0	0	0	0	0	0	0	0	0	0	0	0	0	0	0	0	0	0	0	0
ENSG00000274611.3	TBC1D3	0	0	0	0	0	0	0	0	0	0	0	0	0	0	0	0	0	0	0	0	0	0	0	0	0	0	0	0	0.0036036	0.00194175	0	0	0	0	0	0	0	0	0.00373599	0	0	0	0	0	0	0	0	0
ENSG00000274744.1	ELOA3D	0	0	0	0	0	0	0	0	0	0	0	0	0	0	0	0	0	0	0	0	0	0	0	0	0	0	0	0	0	0	0	0	0	0	0	0	0	0	0	0	0	0	0	0	0	0	0	0
ENSG00000274764.5	PRAMEF27	0	0	0	0	0	0	0	0.00657895	0	0	0	0	0	0	0	0	0	0	0	0	0	0	0	0	0	0	0	0	0	0	0	0	0	0	0	0	0	0	0	0	0	0	0	0	0	0	0	0
ENSG00000274791.1	F8A2	0	0	0	0	0	0	0	0	0	0	0	0	0	0	0	0	0	0	0	0	0	0	0	0	0	0	0	0	0	0	0	0	0	0	0	0	0	0	0	0	0	0	0	0	0	0	0	0
ENSG00000274933.5	TBC1D3I	0	0	0	0	0	0	0	0	0	0	0	0	0	0	0	0	0	0	0	0	0	0	0	0	0	0	0.00246305	0.00266667	0	0	0	0	0	0	0	0	0	0	0.00124533	0	0	0	0	0	0	0.00143062	0	0
ENSG00000275034.2	TP53TG3E	0	0	0	0	0	0	0	0	0	0	0	0	0	0	0	0	0	0	0	0	0	0	0	0	0	0	0	0	0	0	0	0	0	0	0	0	0	0	0	0	0	0	0	0	0	0	0	0
ENSG00000275113.1	GAGE2E	0	0	0	0.00231481	0	0	0	0	0	0	0	0	0	0	0	0	0	0	0	0	0	0	0	0	0	0	0	0	0	0	0	0	0	0	0	0	0.00173611	0	0.00373599	0	0	0	0	0	0	0	0	0
ENSG00000275553.3	ELOA3C	0	0	0	0	0	0	0	0	0	0	0	0	0	0	0	0	0	0	0	0	0	0	0	0	0	0	0	0	0	0	0	0	0.00231481	0	0	0	0	0	0	0	0	0	0	0	0	0	0	0
ENSG00000275663.1	HIST1H4G	0	0	0	0	0	0	0	0	0	0	0	0	0	0	0	0	0	0	0	0	0	0	0	0	0	0	0	0	0.0018018	0	0	0	0.00231481	0	0	0	0	0	0	0	0	0	0	0	0.00165837	0	0	0
ENSG00000275722.4	LYZL6	0.00151057	0.00369686	0	0	0	0	0	0	0	0	0	0	0	0	0	0	0	0	0	0	0.0108932	0	0	0	0	0.00268097	0.00246305	0	0	0.00194175	0	0	0.00462963	0	0	0.0176991	0	0	0.00249066	0	0	0.00304878	0	0.0163265	0.00497512	0.00286123	0	0
ENSG00000275774.2	HNRNPCL2	0	0	0	0	0	0	0	0	0	0	0	0	0	0	0	0	0	0	0	0	0	0	0	0	0	0	0	0	0	0	0	0	0.00231481	0	0	0	0	0	0	0	0	0	0	0	0	0	0	0
ENSG00000275969.2	SPATA31A3	0	0	0	0	0	0	0	0	0	0	0	0	0	0	0	0	0	0	0	0	0	0	0	0	0	0	0	0	0	0	0	0	0	0	0	0	0	0	0	0	0	0	0	0	0	0	0	0
ENSG00000276040.4	SPATA31A7	0	0	0	0	0	0	0	0	0	0	0	0	0	0	0	0	0	0	0	0	0	0	0	0	0	0	0	0	0	0	0	0	0	0	0	0	0	0	0	0	0	0	0	0	0	0	0	0
ENSG00000276203.4	ANKRD20A3	0	0	0	0	0	0	0	0	0	0	0	0	0	0	0	0	0	0	0	0	0	0	0	0	0	0	0	0	0	0	0	0	0	0	0	0	0	0	0	0	0	0	0	0	0	0	0	0
ENSG00000276581.2	SPATA31A5	0	0	0	0	0	0	0	0	0	0	0	0	0	0	0	0	0	0	0	0	0	0	0	0	0	0	0	0	0	0	0	0	0	0	0	0	0	0	0	0	0	0	0	0	0	0	0	0
ENSG00000276950.5	GSTTP1	0.00151057	0	0	0	0	0	0	0	0	0	0	0	0	0	0	0	0	0	0	0	0.00653595	0	0	0	0	0	0	0	0.0018018	0.00194175	0	0	0	0	0	0.00442478	0	0	0.00498132	0	0	0	0	0.00816327	0.00165837	0.00143062	0	0
ENSG00000277058.2	HNRNPCL3	0	0	0	0	0	0	0	0	0	0	0	0	0	0	0	0	0	0	0	0	0	0	0	0	0	0	0	0	0	0	0	0	0	0	0	0	0	0	0	0	0	0	0	0	0	0	0	0
ENSG00000277277.3	CH507-396I9.7	0	0	0	0	0	0.0015083	0	0	0	0	0	0	0	0	0	0	0	0	0	0	0	0	0	0	0	0	0	0	0	0	0	0	0	0	0	0	0	0	0	0	0	0	0	0	0	0	0	0
ENSG00000277322.1	GOLGA6L6	0	0	0	0	0	0	0	0	0	0	0	0	0	0	0	0	0	0	0	0	0	0	0	0	0	0	0	0	0	0	0	0	0	0	0	0	0	0	0	0	0	0	0	0	0	0	0	0
ENSG00000277535.2	RP13-347D8.7	0	0	0	0	0	0	0	0	0	0	0	0	0	0	0	0	0	0	0	0	0	0	0	0	0	0	0	0	0	0	0	0	0	0	0	0.00442478	0	0	0.00124533	0	0	0	0	0	0	0	0	0
ENSG00000277556.1	OR13C5	0	0	0	0	0	0	0	0	0.00568182	0.00406504	0	0	0	0	0.00507614	0.00990099	0	0	0	0	0	0	0	0	0	0	0	0	0	0	0	0	0.00231481	0	0	0.0176991	0	0	0	0	0	0	0.00706714	0	0	0	0	0
ENSG00000277745.1	H2AFB3	0	0	0	0	0	0	0	0	0	0	0	0	0	0	0	0	0	0	0	0	0	0	0	0	0	0	0	0	0	0	0	0	0.00231481	0	0	0	0	0	0.00124533	0	0	0	0	0	0	0	0	0
ENSG00000277858.1	H2AFB2	0	0	0	0	0	0	0	0	0	0	0	0	0	0	0	0	0	0	0	0	0	0	0	0	0	0	0	0	0	0	0	0	0	0	0	0	0	0	0	0	0	0	0	0	0	0	0	0
ENSG00000277865.4	GOLGA6L22	0	0	0	0	0	0	0	0	0	0	0	0	0	0	0	0	0	0	0	0	0	0	0	0	0	0	0	0	0	0	0	0	0	0	0	0	0	0	0	0	0	0	0	0	0	0	0	0
ENSG00000277870.5	FAM230A	0	0	0	0	0	0	0	0	0	0	0	0	0	0	0	0	0	0	0	0	0	0	0	0	0	0	0	0	0	0.00194175	0	0	0	0	0	0	0	0	0	0	0	0	0	0	0	0	0	0
ENSG00000278057.4	TEX28	0	0	0	0	0	0	0	0	0	0	0	0	0	0	0	0	0	0	0	0	0	0	0	0	0	0	0	0	0	0	0	0	0	0	0	0	0	0	0	0	0	0	0	0	0	0	0	0
ENSG00000278085.4	CT45A8	0	0	0	0	0	0	0	0	0	0	0	0	0	0	0	0	0	0	0	0	0	0	0	0	0	0	0	0	0	0	0	0	0	0	0	0	0	0	0	0	0	0	0	0	0	0	0	0
ENSG00000278289.4	CT45A6	0	0	0	0	0	0	0	0	0	0	0	0	0	0	0	0	0	0	0	0	0	0	0	0	0	0	0	0	0	0	0	0	0	0	0	0	0	0	0	0	0	0	0	0	0	0	0	0
ENSG00000278299.5	TBC1D3C	0	0	0	0	0	0	0	0	0	0	0	0	0	0	0	0	0	0	0	0	0	0	0	0	0	0	0	0	0	0	0	0	0	0	0	0	0	0	0	0	0	0	0	0	0	0	0	0
ENSG00000278499.2	RP11-457D20.2	0	0	0	0	0	0	0	0	0	0	0	0	0	0	0	0	0	0	0	0	0.00217865	0	0	0	0	0	0	0	0	0.00194175	0	0	0	0	0	0	0	0	0.00124533	0	0	0	0	0	0	0	0	0
ENSG00000278522.4	POTEB3	0	0	0	0	0	0	0	0	0	0	0	0	0	0	0	0	0	0	0	0	0	0	0	0	0	0	0	0	0	0	0	0	0	0	0	0	0	0	0	0	0	0	0	0	0	0	0	0
ENSG00000278646.1	RP1-321E8.5	0	0	0	0	0	0	0	0	0	0	0	0	0	0	0	0	0	0	0	0	0	0	0	0	0	0	0	0	0	0	0	0	0	0	0	0	0	0	0	0	0	0	0	0	0	0	0	0
ENSG00000278674.1	ELOA3B	0	0	0	0	0	0	0	0	0	0	0	0	0	0	0	0	0	0	0	0	0	0	0	0	0	0	0	0	0	0	0	0	0	0	0	0	0	0	0	0	0	0	0	0	0	0	0	0
ENSG00000278685.4	IQCA1L	0.00302115	0.0166359	0	0.00462963	0.00416667	0.0015083	0	0.00657895	0.00568182	0	0	0	0	0	0	0	0	0	0	0	0	0	0	0	0	0.00268097	0	0	0	0	0	0	0.00231481	0	0	0	0	0	0.0236613	0	0	0	0	0	0	0	0	0
ENSG00000278848.2	TP53TG3F	0	0	0	0	0	0	0	0	0	0	0	0	0	0	0	0	0	0	0	0	0	0	0	0	0	0	0	0	0	0	0	0	0	0	0	0	0	0	0	0	0	0	0	0	0	0	0	0
ENSG00000278889.4	OR2S2	0	0	0	0	0	0	0	0	0	0.00406504	0	0	0	0	0	0	0	0	0	0	0.00217865	0	0	0	0	0	0	0	0	0	0	0	0.0300926	0	0	0	0	0	0	0	0	0	0	0	0	0	0	0
ENSG00000278961.1	CH507-396I9.3	0	0	0	0	0	0	0	0	0	0	0	0	0	0	0	0	0	0	0	0	0	0	0	0	0	0	0	0	0	0	0	0	0	0	0	0	0	0	0	0	0	0	0	0	0	0	0	0
ENSG00000279051.4	OR6Q1	0	0	0	0	0	0	0	0	0	0	0	0	0	0	0	0	0	0	0	0	0	0	0	0	0	0	0	0	0	0	0	0	0.00231481	0	0	0	0	0	0	0	0	0	0	0	0	0	0	0
ENSG00000279132.2	FAM231C	0	0	0	0	0	0	0	0	0	0	0	0	0	0	0	0	0	0	0	0	0	0	0	0	0	0	0	0	0	0	0	0	0	0	0	0	0	0	0	0	0	0	0	0	0	0	0	0
ENSG00000279169.2	PRAMEF13	0	0	0	0	0	0	0	0	0	0	0	0	0	0	0	0	0	0	0	0	0	0	0	0	0	0	0	0	0	0	0	0	0	0	0	0	0	0	0	0	0	0	0	0	0	0	0	0
ENSG00000279408.2	RP11-294C11.3	0	0	0	0	0	0	0	0	0	0	0	0	0	0	0	0	0	0	0	0	0	0	0	0	0	0	0	0	0	0	0	0	0	0	0	0	0	0	0.00124533	0	0	0	0	0	0	0	0	0
ENSG00000279486.4	OR2AG1	0	0	0	0	0	0	0	0.00657895	0	0.00406504	0	0	0	0	0	0	0	0	0	0.00719424	0	0	0	0	0	0	0	0	0	0	0	0	0.00231481	0	0	0	0	0	0	0	0	0	0	0	0	0	0	0
ENSG00000279493.1	CH507-9B2.2	0	0	0	0	0	0	0	0	0	0	0	0	0	0	0	0	0	0	0	0	0	0	0	0	0	0	0	0	0	0	0	0	0	0	0	0	0	0	0	0	0	0	0	0	0	0	0	0
ENSG00000279782.1	PPIAL4F	0	0	0	0	0	0	0	0	0	0	0	0	0	0	0	0	0	0	0.00628931	0	0	0	0	0	0	0	0	0	0	0	0	0	0.00231481	0	0	0	0	0	0	0	0	0	0	0	0	0	0	0
ENSG00000279804.2	PRAMEF18	0	0	0	0	0	0	0	0	0.00568182	0	0	0	0	0	0	0	0	0	0	0	0	0	0	0	0	0	0	0	0	0	0	0	0	0	0	0	0	0	0	0	0	0	0	0	0	0	0	0
ENSG00000280090.2	OR8B4	0	0	0	0	0	0	0	0.00657895	0	0	0	0	0	0	0	0	0	0	0	0	0	0	0	0	0	0	0	0	0	0	0	0	0.00231481	0	0	0	0	0	0	0	0	0	0	0	0	0	0	0
ENSG00000280267.4	PRAMEF26	0	0	0	0	0	0	0	0	0	0	0	0	0	0	0	0	0	0	0	0	0	0	0	0	0	0	0	0	0	0	0	0	0	0	0	0	0	0	0	0	0	0	0	0	0	0	0	0
ENSG00000283039.1	KLF18	0	0	0	0	0	0	0	0	0	0	0	0	0	0	0	0	0	0	0	0	0	0	0	0	0	0	0	0	0	0	0	0	0	0	0	0	0	0	0	0	0	0	0	0	0	0	0	0
ENSG00000283093.1	CENPVL2	0	0	0	0	0	0	0	0	0	0	0	0	0	0	0	0	0	0	0	0	0	0	0	0	0	0	0	0	0	0	0	0	0	0	0	0	0	0	0	0	0	0	0	0	0	0	0	0
ENSG00000283205.1	RP11-350E12.6	0	0	0	0	0	0	0.047619	0	0	0	0	0	0	0	0	0	0	0	0	0	0.00217865	0	0	0	0	0	0	0	0.0018018	0	0	0	0	0	0	0	0	0.00617284	0.00373599	0	0	0	0.00353357	0.00408163	0	0	0	0
ENSG00000283247.1	RP11-638I8.1	0	0	0	0	0	0	0	0	0	0	0	0	0	0	0	0	0	0	0	0	0.0108932	0	0	0	0	0	0	0	0	0	0	0	0	0	0	0.00884956	0	0	0	0	0.0222222	0	0	0	0	0	0	0
ENSG00000283374.1	TXNRD3NB	0	0	0	0	0	0	0	0	0	0	0	0	0	0	0	0	0	0	0	0	0	0	0	0	0	0	0	0	0	0	0	0	0	0	0	0	0	0	0	0	0	0	0	0	0	0	0	0
ENSG00000283434.1	RP11-249L12.1	0	0	0	0	0	0	0	0	0	0	0	0	0	0	0	0	0	0	0	0.00719424	0.0087146	0	0	0	0	0	0	0	0	0.00194175	0	0	0	0	0	0	0	0	0.00249066	0	0	0	0	0.0163265	0.00165837	0.00286123	0	0
ENSG00000283439.1	RP11-104H15.12	0.00151057	0.00184843	0	0	0	0	0	0	0	0	0	0	0	0	0	0	0	0	0	0	0.0152505	0	0	0	0	0	0.00246305	0	0	0.00194175	0	0	0.00231481	0	0	0.00884956	0.00173611	0	0.0136986	0	0	0	0	0.0204082	0.00497512	0.00286123	0.00534759	0
ENSG00000283528.2	RP11-298A10.1	0	0	0	0	0	0	0	0	0	0	0	0	0	0	0	0	0	0	0	0	0	0	0	0	0	0	0	0	0	0	0	0	0	0	0	0	0	0	0	0	0	0.0457317	0	0	0	0.00143062	0	0
ENSG00000283536.1	RP11-624J6.2	0	0	0	0	0	0	0	0	0	0	0	0	0	0	0	0	0	0	0	0	0	0	0	0	0	0	0	0	0	0	0	0	0	0	0	0	0	0	0	0	0	0	0	0	0	0.00143062	0	0
ENSG00000283594.1	FAM236C	0	0	0	0	0	0	0	0	0	0	0	0	0	0	0	0	0	0	0	0	0	0	0	0	0	0	0	0	0	0	0	0	0	0	0	0	0	0	0	0	0	0	0	0	0	0	0	0
ENSG00000283740.1	RP11-432M8.22	0	0	0	0.00231481	0	0	0	0.00657895	0.00568182	0	0	0	0	0	0	0	0	0	0	0	0	0	0	0	0	0	0	0	0	0	0	0.002331	0	0	0	0	0	0	0.00249066	0	0	0	0	0	0	0	0	0
ENSG00000283755.1	CPHXL	0	0	0	0	0	0	0	0.00657895	0.00568182	0	0	0	0	0	0	0	0.00408163	0	0	0	0	0	0	0	0	0	0	0	0	0	0	0	0	0	0	0	0	0	0.00124533	0.00162075	0	0.00304878	0	0	0	0	0	0
ENSG00000283758.1	LLNLR-275H8.1	0	0	0.0155039	0	0	0	0	0	0	0	0	0	0	0	0	0	0	0	0	0	0	0	0	0	0	0	0	0	0	0	0	0	0	0	0	0.00442478	0	0	0	0	0	0	0	0	0	0	0	0
ENSG00000283776.1	RP11-432M8.12	0	0	0	0.00231481	0	0	0	0.00657895	0.00568182	0	0	0	0	0	0	0	0	0	0	0	0	0	0	0	0	0	0	0	0	0	0	0	0	0	0	0	0	0	0	0	0	0	0	0	0	0	0	0
ENSG00000283873.1	SSU72P4	0	0	0	0	0	0	0	0	0	0	0	0	0	0	0	0	0	0	0	0	0	0	0	0	0	0	0	0	0	0	0	0	0	0	0	0.00442478	0	0	0	0	0	0	0	0	0	0	0	0
ENSG00000283967.1	RP11-432M8.3	0	0	0	0	0	0	0	0	0	0	0	0	0	0	0	0	0	0	0	0	0	0	0	0	0	0	0	0	0	0	0	0	0	0	0	0	0	0	0	0	0	0	0	0	0	0	0	0
ENSG00000283988.1	RP11-432M8.4	0	0	0	0	0	0	0	0	0	0	0	0	0	0	0	0	0	0	0	0	0	0	0	0	0	0	0	0	0	0	0	0	0	0	0	0	0	0	0	0	0	0	0	0	0	0	0	0
ENSG00000284018.1	SSU72P5	0	0	0	0	0	0	0	0	0.00568182	0	0	0	0	0	0	0	0	0	0	0	0	0	0	0	0	0	0	0	0	0	0	0	0	0	0	0.0309735	0	0	0	0	0	0	0	0	0	0	0	0
ENSG00000284042.1	RP11-321E2.9	0	0	0	0	0	0	0	0	0	0	0	0	0	0	0	0	0	0	0	0	0	0	0	0	0	0	0	0	0	0	0	0	0	0	0	0	0	0	0	0	0	0	0	0	0	0	0	0
ENSG00000284234.1	RP11-321E2.8	0	0	0	0	0	0	0	0	0	0	0	0	0	0	0	0	0	0	0	0	0	0	0	0	0	0	0	0	0	0	0	0	0	0	0	0	0	0	0	0	0	0	0	0	0	0	0	0
ENSG00000284283.1	RP11-321E2.7	0	0	0	0	0	0	0	0	0	0	0	0	0	0	0	0	0	0	0	0	0	0	0	0	0	0	0	0	0	0	0	0	0	0	0	0	0	0	0	0	0	0	0	0	0	0	0	0
ENSG00000284306.1	SSU72P2	0	0	0	0	0	0	0	0.00657895	0.0113636	0	0	0	0	0	0	0	0	0	0	0	0	0	0	0	0	0	0	0	0	0	0	0	0.00231481	0	0	0.0176991	0	0	0.00124533	0	0	0	0	0	0	0	0	0
ENSG00000284356.1	RP11-432M8.5	0	0	0	0	0	0	0	0	0	0	0	0	0	0	0	0	0	0	0	0	0	0	0	0	0	0	0	0	0	0	0	0	0	0	0	0	0	0	0	0	0	0	0	0	0	0	0	0
ENSG00000284438.1	SSU72P7	0	0	0	0	0	0	0	0.00657895	0	0	0	0	0	0	0	0	0	0	0	0	0	0	0	0	0	0	0	0	0	0	0	0	0	0	0	0	0	0	0	0	0	0	0	0	0	0	0	0
ENSG00000284439.1	RP11-321E2.2	0	0	0	0	0	0	0	0	0	0	0	0	0	0	0	0	0	0	0	0	0	0	0	0	0	0	0	0	0	0	0	0	0	0	0	0	0	0	0	0	0	0	0	0	0	0	0	0
ENSG00000284465.1	RP11-432M8.2	0	0	0	0	0	0	0	0	0	0	0	0	0	0	0	0	0	0	0	0	0	0	0	0	0	0	0	0	0	0	0	0	0	0	0	0	0	0	0	0	0	0	0	0	0	0	0	0
ENSG00000284546.1	SSU72P3	0	0	0	0	0	0	0	0.00657895	0	0	0	0	0	0	0	0	0	0	0	0	0	0	0	0	0	0	0	0	0	0	0	0	0	0	0	0.0176991	0	0	0.00249066	0.00162075	0	0	0	0	0	0	0	0
[truncated: 6 more columns]
