# Supplementary material for: Tumor-associated antigen prediction using a single-sample gene expression state inference algorithm
Source: Cell Rep Methods. 2024 Nov 18;4(11):100906. doi: 10.1016/j.crmeth.2024.100906 (PMC11705763; doi:10.1016/j.crmeth.2024.100906)
Supplement: Table S4. Validation of candidate TAAs predicted from TCGA in seven independent cancer cohorts, related to Figures 5, S2, and S3 [file mmc5.xlsx]

## Sheet: HCC
GeneName	LIHC_TCGA	HCC_CPTAC	Overlap	ProteinEvidence
DCAF4L2	1	1	1	1
PPP4R3CP	1	1	1	1
DCAF8L2	1	1	1	1
MAGEB2	1	1	1	1
MAGEB1	1	1	1	1
FTHL17	1	1	1	1
TGIF2LX	1	1	1	1
MAGEC1	1	1	1	1
MAGEC2	1	1	1	1
MAGEA1	1	1	1	1
PRAMEF11	1	1	1	0
PRAMEF4	1	1	1	0
PRAMEF7	1	1	1	0
PRAMEF8	1	1	1	0
PRAMEF15	1	1	1	0
RGSL1	1	1	1	0
GABRR3	1	1	1	0
SLCO6A1	1	1	1	0
CAGE1	1	0	0	0
GJA10	1	1	1	0
ZNF716	1	1	1	0
RP11-561N12.2	1	1	1	0
ZNF735	1	1	1	0
ZNF679	1	1	1	0
GNGT1	1	1	1	0
KCNU1	1	1	1	0
SAXO1	1	0	0	0
C9orf57	1	1	1	0
PRDM7	1	1	1	0
ZNF99	1	1	1	0
CTCFL	1	1	1	0
KRTAP20-4	1	0	0	0
DSCR4	1	0	0	0
DSCR8	1	0	0	0
GSTTP1	1	0	0	0
DDX53	1	1	1	0
MAGEB6	1	1	1	0
DCAF8L1	1	1	1	0
MAGEB16	1	1	1	0
SSX5	1	1	1	0
SSX3	1	1	1	0
GAGE12J	1	1	1	0
GAGE1	1	1	1	0
GAGE2A	1	1	1	0
XAGE5	1	1	1	0
LUZP4	1	1	1	0
RHOXF2B	1	1	1	0
RHOXF2	1	1	1	0
CT47B1	1	1	1	0
TFDP3	1	1	1	0
MAGEA8	1	1	1	0
MAGEA10	1	1	1	0
MAGEA3	1	1	1	0
MAGEA6	1	1	1	0

## Sheet: UCEC
GeneName	UCEC_TCGA	UCEC_CPTAC	Overlap	ProteinEvidence
DMRT1	1	1	1	1
MAGEA10	1	1	1	1
LIN28A	1	1	1	0
BECN2	1	0	0	0
TRIM43B	1	1	1	0
TRIM43	1	1	1	0
CRYGC	1	1	1	0
SLCO6A1	1	1	1	0
ARL14EPL	1	0	0	0
OLIG3	1	0	0	0
ZNF679	1	1	1	0
FKBP6	1	1	1	0
GNGT1	1	1	1	0
SPAG11B	1	1	1	0
INSL4	1	0	0	0
OR1N1	1	1	1	0
OR5C1	1	0	0	0
OR1K1	1	0	0	0
EDDM3B	1	0	0	0
OR5AU1	1	0	0	0
GPHB5	1	0	0	0
OR7E24	1	0	0	0
DEFB126	1	1	1	0
WFDC8	1	1	1	0
CTCFL	1	1	1	0
DSCR4	1	1	1	0
DSCR8	1	1	1	0
USP41	1	0	0	0
MAGEB2	1	0	0	0
GAGE2A	1	1	1	0
H2BFWT	1	0	0	0
MAGEC2	1	0	0	0
MAGEA9B	1	1	1	0
MAGEA8	1	0	0	0
MAGEA3	1	1	1	0
MAGEA6	1	1	1	0
MAGEA1	1	0	0	0

## Sheet: LSCC
GeneName	LUSC_TCGA	LSCC_CPTAC	Overlap	ProteinEvidence
NOBOX	1	1	1	1
DCAF4L2	1	1	1	1
PPP4R3CP	1	1	1	1
MAGEB2	1	1	1	1
MAGEB1	1	1	1	1
GAGE1	1	1	1	1
TGIF2LX	1	1	1	1
MAGEC1	1	1	1	1
MAGEC2	1	1	1	1
MAGEA10	1	1	1	1
MAGEA3	1	1	1	1
MAGEA6	1	1	1	1
MAGEA1	1	1	1	1
ZP4	1	0	0	0
C4orf51	1	0	0	0
CAGE1	1	0	0	0
C6orf10	1	1	1	0
GNGT1	1	1	1	0
DMRT1	1	1	1	0
ADAMTS20	1	1	1	0
OR6C70	1	1	1	0
DEFB126	1	1	1	0
CTCFL	1	1	1	0
DSCR4	1	1	1	0
DSCR8	1	1	1	0
USP41	1	0	0	0
MAGEB6	1	0	0	0
FTHL17	1	1	1	0
GAGE2A	1	1	1	0
H2BFWT	1	0	0	0
SPANXC	1	1	1	0
MAGEA9B	1	1	1	0
MAGEA9	1	1	1	0
PASD1	1	0	0	0

## Sheet: HNSCC
GeneName	HNSC_TCGA	HNSCC_CPTAC	Overlap	ProteinEvidence
MAGEB2	1	1	1	1
MAGEC1	1	1	1	1
MAGEC2	1	1	1	1
MAGEA10	1	1	1	1
MAGEA3	1	1	1	1
MAGEA6	1	1	1	1
MAGEA1	1	1	1	1
LCE3B	1	1	1	0
SHCBP1L	1	0	0	0
TMEM247	1	1	1	0
C4orf51	1	0	0	0
TRIML1	1	1	1	0
RP11-432M8.22	1	1	1	0
SLCO6A1	1	1	1	0
CAGE1	1	0	0	0
C6orf10	1	1	1	0
GNGT1	1	1	1	0
NOBOX	1	1	1	0
DMRT1	1	0	0	0
ADAMTS20	1	1	1	0
OR6C70	1	1	1	0
GOLGA6L2	1	0	0	0
DEFB126	1	1	1	0
CTCFL	1	1	1	0
DSCR8	1	0	0	0
MAGEB6	1	0	0	0
FTHL17	1	1	1	0
GAGE2A	1	1	1	0
H2BFWT	1	0	0	0
SPANXC	1	1	1	0
SPANXD	1	1	1	0
MAGEA9B	1	1	1	0
MAGEA9	1	1	1	0

## Sheet: LUAD
GeneName	LUAD_TCGA	CLUAD_CPTAC	Overlap	ProteinEvidence
INSL4	1	1	1	1
MAGEB2	1	1	1	1
MAGEC2	1	1	1	1
MAGEA10	1	1	1	1
MAGEA3	1	1	1	1
NOTO	1	0	0	0
SLCO6A1	1	1	1	0
GNGT1	1	1	1	0
ASZ1	1	0	0	0
KCNU1	1	1	1	0
PSG3	1	0	0	0
DEFB126	1	0	0	0
DSCR8	1	0	0	0
USP41	1	0	0	0
PIWIL3	1	1	1	0
DDX53	1	1	1	0
MAGEB1	1	0	0	0
SSX5	1	1	1	0
GAGE2A	1	1	1	0
XAGE1A	1	1	1	0
XAGE1B	1	1	1	0
MAGEC1	1	0	0	0
MAGEA9B	1	1	1	0
MAGEA8	1	0	0	0
MAGEA6	1	1	1	0
MAGEA1	1	1	1	0

## Sheet: CCRCC
GeneName	KIRC_TCGA	CCRCC_CPTAC	Overlap	ProteinEvidence
GNGT1	1	1	1	1
OR2A4	1	1	1	0
ADAM18	1	1	1	0
GOLGA6L2	1	0	0	0

## Sheet: PDAC
GeneName	PAAD_TCGA	PDAC_CPTAC	Overlap	ProteinEvidence
GNGT1	1	1	1	0
C8orf74	1	0	0	0
USP41	1	0	0	0
