# Supplementary material for: Tumor-associated antigen prediction using a single-sample gene expression state inference algorithm
Source: Cell Rep Methods. 2024 Nov 18;4(11):100906. doi: 10.1016/j.crmeth.2024.100906 (PMC11705763; doi:10.1016/j.crmeth.2024.100906)
Supplement: Table S5. Results of IHC experiments on MAGEC2 in tissue samples from the validation cohort, related to Figure 5 and STAR Methods [file mmc6.xlsx]

## Sheet: IHC_Tumor
PathologyID	SampleID	HoleID	Group	Value	StainLabel	PositiveTumorCellPercentage	TumorCellHScore
S2013-15203	X113	A02	NonExpressing	0.02	Neg	3.968	11.11
S2013-11202	X123	A03	Expressing	29.79	Pos	76.48	211.55
S2013-11408	X125	A04	NonExpressing	0.1	Neg	0.1145	0.2291
S2013-11912	X127	A05	Expressing	27.86	Pos	55.37	146.3
S2013-11816	X131	A06	NonExpressing	0	Neg	0.0774	0.1197
S2013-12828	X135	A07	Expressing	0.19	Neg	0.0403	0.1008
S2013-12467	X137	A08	Expressing	179.23	Neg	0.0728	0.131
S2013-12655	X141	A09	Expressing	26.76	Pos	72.93	210.73
S2013-12834	X145	A10	NonExpressing	0.12	Neg	0.0474	0.1265
S2013-13433	X147	A11	NonExpressing	0	Neg	0.0326	0.0559
S2013-13802	X161	A12	Expressing	7.51	Pos	5.273	14.31
S2013-15030	X171	A13	Expressing	4.07	Pos	61.74	158.4
S2013-15802	X187	A15	Expressing	18.41	Pos	44.43	104.7
S2013-16005	X195	A16	Expressing	0.93	Neg	0.1502	0.3927
S2013-16409	X211	B01	NonExpressing	0.04	Neg	0.0406	0.0812
S2013-16898	X217	B02	Expressing	15.91	Neg	0.0226	0.0339
S2013-16844	X221	B03	NonExpressing	0.09	Neg	0.0403	0.0806
S2013-16677	X223	B04	Expressing	16.37	Pos	2.521	6.604
S2013-17285	X227	B05	NonExpressing	0.04	Pos	1.844	3.481
S2013-17506	X231	B06	Expressing	73.07	Neg	0.8881	1.559
S2013-19139	X257	B07	Expressing	0.54	Neg	0.0996	0.2391
S2013-18842	X261	B08	Expressing	39.63	Pos	53.44	157.38
S2013-19764	X267	B09	Expressing	4.53	Pos	4.101	6.763
S2013-19760	X271	B10	NonExpressing	0	Neg	0.1015	0.1578
S2013-20119	X277	B11	NonExpressing	0	Neg	0.0422	0.0562
S2013-20362	X283	B12	Expressing	11.38	Pos	6.575	17.94
S2013-20664	X285	B13	Expressing	43.5	Pos	1.408	3.475
S2013-22829	X311	B15	NonExpressing	0	Pos	3.958	9.62
S2013-23005	X313	B16	NonExpressing	0.05	Neg	0.1583	0.3044
S2013-23610	X327	C01	NonExpressing	0.03	Neg	0.0947	0.2272
S2013-23762	X331	C02	NonExpressing	0.01	Neg	0.0531	0.124
S2013-24042	X341	C03	Expressing	2.61	Pos	7.65	18.61
S2013-24600	X343	C04	NonExpressing	0	Neg	0.1439	0.3057
S2013-25163	X353	C05	NonExpressing	0.02	Neg	0.5776	1.328
S2013-25092	X355	C06	NonExpressing	0.1	Neg	0.1852	0.4539
S2013-25176	X357	C07	NonExpressing	0	Neg	0.0838	0.1843
S2013-25921	X361	C08	Expressing	3.88	Neg	0.2792	0.678
S2013-25381	X363	C09	NonExpressing	0.02	Neg	0.2927	0.6098
S2013-25989	X365	C10	Expressing	0.19	Neg	0.3934	1.055
S2013-25447	X367	C11	Expressing	5.3	Pos	6.059	15.83
S2013-25759	X375	C12	NonExpressing	0.13	Neg	0.5579	1.244
S2013-26099	X383	C13	Expressing	4.79	Pos	2.317	5.092
S2013-25987	X385	C14	Expressing	0.32	Pos	0.8344	1.75
S2013-26100	X387	C15	Expressing	1.35	Pos	1.668	4.508
S2013-26411	X391	C16	Expressing	55.74	Pos	70.6	209.19
S2013-26315	X393	D01	NonExpressing	0	Neg	0.1967	0.3607
S2013-26844	X395	D02	NonExpressing	0.03	Neg	0.1241	0.1805
S2013-26954	X411	D03	NonExpressing	0	Neg	0.0955	0.2204
S2013-27742	X413	D04	Expressing	16.62	Neg	0.0806	0.1746
S2013-28353	X415	D05	Expressing	0.31	Neg	0.0321	0.0535
S2013-28355	X421	D06	NonExpressing	0.03	Neg	0.0381	0.0762
S2013-28379	X423	D07	Expressing	0.75	Pos	1.022	1.831
S2013-27928	X425	D08	NonExpressing	0.05	Neg	0.0136	0.0272
S2013-29135	X431	D09	NonExpressing	0.02	Neg	0.0237	0.0356
S2013-29213	X433	D10	Expressing	18.13	Pos	9.373	22.34
S2013-28507	X435	D11	Expressing	4.97	Pos	8.469	21.81
S2013-29553	X443	D12	Expressing	1.3	Neg	0.1209	0.2419
S2013-29537	X445	D13	NonExpressing	0	Neg	0.0801	0.2084
S2013-29441	X451	D14	NonExpressing	0.1	Neg	0.2157	0.2745
S2013-29867	X455	D15	NonExpressing	0.02	Neg	0.0452	0.079
S2013-30031	X461	D16	NonExpressing	0	Neg	0.0314	0.0523
S2013-30014	X463	E01	NonExpressing	0.02	Pos	14.36	34.04
S2013-30017	X465	E02	NonExpressing	0	Neg	0.118	0.2241
S2013-30117	X467	E03	Expressing	1.69	Neg	0.7187	1.454
S2013-30147	X471	E04	NonExpressing	0	Neg	0.0249	0.0416
S2013-32474	X473	E05	Expressing	6.38	Neg	0.0964	0.2464
S2013-30254	X477	E06	NonExpressing	0	Neg	0	0
S2013-30830	X481	E07	NonExpressing	0.03	Neg	0.0442	0.0662
S2013-30478	X483	E08	Expressing	3.31	Neg	0.1956	0.3706
S2013-30938	X487	E09	Expressing	109.57	Pos	59.81	95.86
S2013-31683	X491	E10	Expressing	30.89	Neg	0.0372	0.062
S2013-31059	X493	E11	NonExpressing	0.21	Neg	0.0106	0.0106
S2013-31262	X497	E12	Expressing	1.92	Neg	0.6641	1.107
S2013-33399	X513	E13	Expressing	12.27	Pos	54.13	151.55
S2013-31992	X515	E14	NonExpressing	0.07	Neg	0	0
S2013-32502	X517	E15	NonExpressing	0	Neg	0.1099	0.2899
S2013-32776	X523	E16	NonExpressing	0.07	Neg	0.335	0.827
S2013-32918	X525	F01	NonExpressing	0.04	Neg	0.1336	0.2077
S2013-33284	X527	F02	NonExpressing	0	Neg	0.0336	0.0672
S2014-22267	X533	F03	Expressing	4.13	Neg	0.0401	0.0801
S2013-33560	X537	F04	Expressing	0.98	Neg	0.1436	0.377
S2013-34086	X545	F05	NonExpressing	0	Neg	0.1942	0.4498
S2013-35637	X553	F06	NonExpressing	0	Neg	0.013	0.013
S2013-36464	X557	F07	NonExpressing	0	Neg	0.0605	0.0968
S2013-36631	X563	F08	NonExpressing	0	Neg	0.0229	0.0458
S2013-36974	X567	F09	Expressing	1.34	Pos	1.649	2.828
S2013-36949	X571	F10	NonExpressing	0	Neg	0.0104	0.0312
S2013-36904	X573	F11	Expressing	2.78	Neg	0.2794	0.479
S2014-09736	X615	F12	Expressing	8.55	Pos	29.34	86.04
S2014-09805	X617	F13	NonExpressing	0.02	Neg	0.0451	0.0451
S2014-10413	X627	F14	NonExpressing	0.02	Neg	0.2307	0.5126
S2014-10103	X635	F15	Expressing	7.01	Pos	6.115	14.95
S2014-10814	X641	F16	NonExpressing	0	Neg	0.059	0.1573
S2014-11177	X647	G01	Expressing	10.42	Pos	32.03	84.23
S2014-12132	X661	G02	NonExpressing	0.09	Neg	0.0797	0.0797
S2014-12011	X663	G03	Expressing	0.43	Neg	0.0637	0.1699
S2014-12252	X665	G04	Expressing	59.84	Pos	72.8	216.83
S2014-12109	X671	G05	NonExpressing	0	Neg	0.0149	0.0297
S2014-13277	X685	G06	Expressing	1.11	Pos	2.024	3.664
S2014-13754	X695	G07	NonExpressing	0.2	Neg	0.0267	0.0401
S2014-14484	X713	G08	NonExpressing	0.03	Neg	0.0592	0.1065
S2014-14444	X715	G09	Expressing	2	Neg	0.4299	1.113
S2014-16733	X721	G10	Expressing	0.25	Pos	0.3981	0.8931
S2014-16987	X727	G12	NonExpressing	0.39	Neg	0.1808	0.2629
S2014-17442	X737	G13	NonExpressing	0	Neg	0.0192	0.0576
S2014-17767	X741	G14	Expressing	15.01	Pos	0.9038	2.26
S2014-17830	X743	G15	NonExpressing	0	Neg	0.0107	0.016
S2014-17751	X745	G16	NonExpressing	0.04	Neg	0.0911	0.1821
S2014-18656	X755	H01	NonExpressing	26.82	Pos	45.8	131.68
S2014-20472	X777	H02	NonExpressing	22.66	Pos	39.16	58.55
S2014-20276	X785	H03	Expressing	38.52	Pos	26.34	73.54
S2014-23311	X813	H04	NonExpressing	0.19	Neg	0.9327	1.325
S2014-23704	X815	H05	NonExpressing	0	Neg	0.0167	0.0501
S2014-23608	X817	H06	NonExpressing	0	Neg	0.0931	0.242
S2014-22564	X823	H07	NonExpressing	0	Neg	0.128	0.296
S2014-22904	X851	H08	Expressing	1.16	Neg	1.036	1.525
S2014-22587	X857	H09	NonExpressing	0.06	Pos	3.471	9.188
S2014-21702	X861	H10	NonExpressing	0	Neg	0.0346	0.0462
S2014-22062	X863	H11	Expressing	13.33	Pos	13.82	37.24
S2014-22579	X865	H12	Expressing	0.75	Pos	1.088	2.856
S2014-24485	X867	H13	NonExpressing	0	Neg	0.5475	1.249
S2014-22540	X873	H14	Expressing	1.57	Pos	4.07	10.91
S2014-22147	X877	H15	NonExpressing	0	Neg	0.0423	0.0776
S2014-22216	X881	H16	NonExpressing	0	Neg	0.0117	0.0117
S2014-22586	X883	I01	NonExpressing	0	Pos	5.482	12.78
14S31629	X911	I02	Expressing	23.47	Pos	81.29	177.77
14S31751	X913	I03	Expressing	29.8	Pos	4.932	10.75
14S31606	X915	I04	NonExpressing	0.18	Neg	0.0393	0.0982
14S31422	X917	I05	NonExpressing	0.07	Pos	18.36	50.36
14S31794	X921	I06	NonExpressing	0	Neg	0.0747	0.168
14S33851	X923	I07	NonExpressing	0.05	Neg	0.1375	0.3266
14S34246	X925	I08	Expressing	0.41	Pos	41.51	111.47
14S34215	X937	I09	Expressing	0.57	Pos	4.457	9.553
14S32557	X943	I10	NonExpressing	0	Neg	0.0444	0.0888
14S35850	X951	I11	NonExpressing	0	Neg	0.0169	0.0338
14S36024	X953	I12	NonExpressing	0.37	Neg	0.1275	0.2337
14S33718	X955	I13	Expressing	0.24	Neg	0.1704	0.3933
14S36781	X975	I14	NonExpressing	0.08	Neg	0.0321	0.0535
14S36890	X977	I15	Expressing	0.74	Pos	5.303	12.18
14S36552	X981	I16	NonExpressing	0.12	Pos	1.391	3.742
14S36760	X983	J01	NonExpressing	0.07	Neg	0.0652	0.0815
14S37507	X1013	J02	NonExpressing	0	Neg	100	300
14S37899	X1015	J03	Expressing	66.83	Pos	30.06	86.38
14S37602	X1021	J04	NonExpressing	0.02	Neg	0.1611	0.2783
14S37608	X1025	J05	NonExpressing	0	Neg	0.0683	0.0683
14S37607	X1027	J06	NonExpressing	0	Neg	0.0775	0.2324
14S26695	X1031	J07	NonExpressing	0	Neg	0.1546	0.2546
14S27907	X1041	J08	NonExpressing	0	Neg	0.2816	0.4068
14S27401	X1043	J09	NonExpressing	0.03	Neg	0.0882	0.1985
14S27300	X1045	J10	Expressing	2.11	Pos	1.626	4.372

## Sheet: IHC_NAT
HoleID	PositiveTumorCellPercentage	TumorCellHScore
F02	12.5	34.38
J09	6.996	20.16
B02	7.625	15.4
G11	3.953	8.696
J07	1.853	5.315
F12	2.199	5.107
I02	1.437	3.724
H05	0.75	2.125
E12	0.5797	1.739
G10	0.6082	1.667
G14	0.5507	1.448
I14	0.5916	1.39
E10	0.5031	1.312
J10	0.6323	1.31
G12	0.4312	1.293
C12	0.8788	1.188
G03	0.5688	1.138
F07	0.4378	1.076
I16	0.4598	1.06
C09	0.474	1.053
A11	0.5591	1.025
J03	0.4295	1.017
J01	0.3856	1.005
J05	0.7626	0.9851
J04	0.6335	0.9565
A03	0.536	0.9453
C10	0.3357	0.9442
G16	0.4759	0.932
C13	0.4505	0.9147
D12	0.3306	0.9091
J08	0.4182	0.8783
I15	0.6473	0.8523
D10	0.2789	0.8073
D05	0.2926	0.79
F16	0.2794	0.7451
F08	0.2697	0.7357
A02	0.2427	0.712
J06	0.5682	0.6725
A01	0.2348	0.6457
B11	0.2876	0.6392
D15	0.3345	0.6297
A14	0.3015	0.6029
G01	0.2423	0.5948
B04	0.2259	0.5929
F14	0.2427	0.5895
D11	0.2197	0.5217
E13	0.2298	0.4978
H10	0.2647	0.4976
F09	0.2107	0.4966
H12	0.1873	0.4937
A07	0.204	0.4895
A13	0.2473	0.4739
B16	0.2678	0.4658
A09	0.2505	0.4593
D13	0.1694	0.4574
I13	0.1924	0.4568
F15	0.1519	0.4557
D06	0.1536	0.4301
I12	0.2076	0.4275
H13	0.1638	0.4258
G06	0.1545	0.4248
I10	0.2897	0.4172
B06	0.1534	0.4142
C14	0.1501	0.4128
C15	0.1925	0.3849
E11	0.1411	0.3763
H16	0.2641	0.3753
H09	0.1514	0.3633
B05	0.1521	0.355
A05	0.1735	0.347
G13	0.1172	0.3125
H04	0.1318	0.3076
C05	0.1361	0.297
A16	0.1451	0.2757
E04	0.1114	0.2673
E02	0.0885	0.2655
F01	0.1669	0.2623
F10	0.1365	0.2534
D04	0.1098	0.2509
H03	0.194	0.2457
E09	0.154	0.2438
D02	0.0948	0.2369
E01	0.1427	0.2334
H08	0.1104	0.2209
I01	0.1005	0.2176
I03	0.083	0.2157
C02	0.0948	0.2134
B07	0.1109	0.2059
G08	0.0867	0.2023
E14	0.0817	0.196
B14	0.0653	0.1958
C16	0.1366	0.1935
C07	0.0676	0.186
B10	0.0694	0.185
H02	0.0745	0.1789
F04	0.0648	0.1781
D14	0.0791	0.1779
E05	0.0884	0.1769
B15	0.1029	0.1715
A12	0.1022	0.1703
F03	0.0636	0.1696
D01	0.0828	0.1657
G09	0.1094	0.1641
H11	0.0698	0.1628
G02	0.0865	0.1557
C01	0.0834	0.1528
I04	0.0734	0.1468
D16	0.0729	0.1459
E15	0.0705	0.1409
G07	0.0562	0.1405
I09	0.0551	0.1378
B08	0.0452	0.1355
E08	0.0539	0.1348
H14	0.0445	0.1334
A15	0.1255	0.1255
F11	0.0963	0.1238
E16	0.0849	0.1167
A10	0.0424	0.113
J02	0.0867	0.1115
C04	0.0473	0.1103
H01	0.0769	0.1077
D03	0.0355	0.1065
E07	0.06	0.105
H15	0.0518	0.1036
B01	0.0405	0.1013
A06	0.0332	0.0996
H06	0.0407	0.095
G04	0.0526	0.092
I07	0.0459	0.0917
F13	0.0652	0.0869
A08	0.0642	0.0856
G15	0.037	0.0833
C08	0.0353	0.0706
B03	0.0345	0.0689
C11	0.0392	0.0654
D09	0.0384	0.064
B12	0.0621	0.0621
A04	0.0602	0.0602
H07	0.0189	0.0566
I08	0.0348	0.0522
F06	0.0332	0.0497
D07	0.0164	0.0493
B09	0.0162	0.0485
E06	0.0147	0.0441
C03	0.0145	0.0436
G05	0.021	0.042
E03	0.041	0.041
I06	0.0322	0.0322
D08	0.0152	0.0304
B13	0.0219	0.0219
I11	0.0157	0.0157
C06	0	0
F05	0	0
I05	0	0
