# Supplementary material for: Tumor-associated antigen prediction using a single-sample gene expression state inference algorithm
Source: Cell Rep Methods. 2024 Nov 18;4(11):100906. doi: 10.1016/j.crmeth.2024.100906 (PMC11705763; doi:10.1016/j.crmeth.2024.100906)
Supplement: Table S6. Binding and IFN-gamma ELISPOT assays of 38 selected peptides from 10 prioritized liver cancer TAAs targeting the HLA-A02 allotype, related to Figures 6 and S4 and STAR Methods [file mmc7.xlsx]

## Sheet: Q1_Replacement_Percentage
Gene	Peptide	Q1_Replacement_Percentage
MAGEA1	LVLGTLEEV	85.1
MAGEA1	KVADLVGFLL	84.3
MAGEA1	YVKVLEYVIKV	14.7
MAGEA1	KVLEYVIKV	80.8
MAGEC2	YTLDEKVAEL	91.1
MAGEC2	KVLEFLAKL	88.2
MAGEC2	LLFGLALIEV	59.6
MAGEC2	FLAKLNNTV	88.1
PPP4R3CP	FLYEVFAQL	92.7
PPP4R3CP	FLNEACLFEI	92
PPP4R3CP	YIYDILLPV	88.9
PPP4R3CP	FLSTLTTFI	89.1
DCAF4L2	VLLPASLFI	94.8
DCAF4L2	QILQDGQFLV	94
DCAF4L2	FLRFANYCRI	30
DCAF4L2	LQILQDGQFLV	81.9
DCAF8L2	FLTSGEDAV	98.3
DCAF8L2	LLASYNDDDIYL	98.2
DCAF8L2	YRLADHVGCV	56.3
DCAF8L2	YMLWFLLRHV	32.4
MAGEB2	LLMPLLGVI	96.3
MAGEB2	KLLMPLLGV	97.9
MAGEB2	KMKVLEFLAKV	42.8
MAGEB2	RKLLMPLLGV	22.9
MAGEC1	VIWDVLSGI	95.5
MAGEC1	FLWGPRAHSEV	90.4
MAGEC1	ILFGISLREV	96.2
MAGEC1	AMLKNTVPI	89.9
MAGEB1	GLLMPLLGVI	91.4
MAGEB1	GLLMPLLGV	91.1
MAGEB1	GLLMPLLGVIFL	78.9
MAGEB1	RLELVFGL	23.4
TGIF2LX	FLLLVDAAV	83.5
TGIF2LX	LLQISNWFI	32.7
TGIF2LX	FLLLVDAAVQ	29.3
FTHL17	GLAEYLFDKLTL	89.8
FTHL17	YLHEQVKTI	83.5
FTHL17	SLLDLYQLA	91.5

## Sheet: ELISPOT_Results
Gene	Peptide	Donor1_value	Donor2_value	Donor3_value	Donor4_value
MAGEA1	LVLGTLEEV	666	17	15	11
MAGEA1	KVADLVGFLL	570	0	2	0
MAGEA1	YVKVLEYVIKV	0	56	17	0
MAGEA1	KVLEYVIKV	0	23	19	0
MAGEC2	YTLDEKVAEL	640	29	2	0
MAGEC2	KVLEFLAKL	545	58	12	0
MAGEC2	LLFGLALIEV	28	42	7	0
MAGEC2	FLAKLNNTV	2	56	18	0
PPP4R3CP	FLYEVFAQL	654	7	4	0
PPP4R3CP	FLNEACLFEI	606	0	7	10
PPP4R3CP	YIYDILLPV	17	54	19	0
PPP4R3CP	FLSTLTTFI	0	41	15	0
DCAF4L2	VLLPASLFI	634	26	0	0
DCAF4L2	QILQDGQFLV	451	37	0	17
DCAF4L2	FLRFANYCRI	0	8	8	0
DCAF4L2	LQILQDGQFLV	0	0	32	0
DCAF8L2	FLTSGEDAV	494	21	0	0
DCAF8L2	LLASYNDDDIYL	426	0	3	8
DCAF8L2	YRLADHVGCV	0	30	9	0
DCAF8L2	YMLWFLLRHV	0	0	29	0
MAGEB2	LLMPLLGVI	627	0	11	48
MAGEB2	KLLMPLLGV	384	0	0	13
MAGEB2	KMKVLEFLAKV	0	2	18	0
MAGEB2	RKLLMPLLGV	0	0	16	0
MAGEC1	VIWDVLSGI	678	0	0	1
MAGEC1	FLWGPRAHSEV	558	0	10	18
MAGEC1	ILFGISLREV	0	24	20	8
MAGEC1	AMLKNTVPI	0	0	18	0
MAGEB1	GLLMPLLGVI	631	10	3	0
MAGEB1	GLLMPLLGV	521	32	1	11
MAGEB1	GLLMPLLGVIFL	4	33	8	0
MAGEB1	RLELVFGL	0	0	8	0
TGIF2LX	FLLLVDAAV	571	34	0	12
TGIF2LX	LLQISNWFI	30	0	30	0
TGIF2LX	FLLLVDAAVQ	0	31	16	0
FTHL17	GLAEYLFDKLTL	584	0	9	0
FTHL17	YLHEQVKTI	0	59	24	9
FTHL17	SLLDLYQLA	0	1	0	0
